# Supplementary material for: A novel combinatorial approach using sulforaphane- and withaferin A-rich extracts for prevention of estrogen receptor-negative breast cancer through epigenetic and gut microbial mechanisms
Source: Sci Rep. 2024 May 27;14:12091. doi: 10.1038/s41598-024-62084-1 (PMC11130158; doi:10.1038/s41598-024-62084-1)
Supplement: Supplementary file 2 — Supplementary Information 2. [file 41598_2024_62084_MOESM2_ESM.zip]

Archive with 11 entries (11 files):
- Supplementary info files/Supplementary table S10.xlsx
- Supplementary info files/Supplementary table S11.xlsx
- Supplementary info files/Supplementary table S12.xlsx
- Supplementary info files/Supplementary table S13.xlsx
- Supplementary info files/Supplementary table S14.xlsx
- Supplementary info files/Supplementary table S15.xlsx
- Supplementary info files/Supplementary table S16.xlsx
- Supplementary info files/Supplementary table S2.csv
- Supplementary info files/Supplementary table S7.xlsx
- Supplementary info files/Supplementary table S8.xlsx
- Supplementary info files/Supplementary table S9.xlsx
