# Supplementary material for: A novel combinatorial approach using sulforaphane- and withaferin A-rich extracts for prevention of estrogen receptor-negative breast cancer through epigenetic and gut microbial mechanisms
Source: Sci Rep. 2024 May 27;14:12091. doi: 10.1038/s41598-024-62084-1 (PMC11130158; doi:10.1038/s41598-024-62084-1)
Supplement: Supplementary file 2 — Supplementary Information 2. [file 41598_2024_62084_MOESM2_ESM.zip › Supplementary info files/Supplementary table S11.xlsx]

## Sheet: 5_6_All_KW
L	OTU	Test-Statistic	P	FDR_P	Bonferroni_P	5_mean	6_mean
L2	D_0__Bacteria;D_1__Patescibacteria	6.125	0.0133283	0.137584	0.266567	0.000322722	0.00159323
L2	D_0__Bacteria;D_1__Tenericutes	5.39568	0.0201866	0.137584	0.403732	0.000664029	0.002961
L2	D_0__Bacteria;D_1__Proteobacteria	5.35714	0.0206376	0.137584	0.412751	0.00543624	0.00101446
L2	D_0__Bacteria;D_1__Cyanobacteria	3.01779	0.0823555	0.411778	1	0	4.13609e-05
L2	D_0__Bacteria;D_1__Fusobacteria	1.875	0.170904	0.609472	1	0	1.55501e-05
L2	D_0__Bacteria;D_1__Actinobacteria	1.77437	0.182842	0.609472	1	0.0224735	0.00531943
L2	D_0__Bacteria;D_0__Bacteria_unclassified	1.21519	0.270307	0.644617	1	0.00665384	2.00599e-05
L2	D_0__Bacteria;D_1__Deferribacteres	1.14286	0.285049	0.644617	1	1.95594e-05	0
L2	D_0__Archaea;D_1__Euryarchaeota	0.875	0.349575	0.644617	1	0	1.38061e-05
L2	D_0__Bacteria;D_1__Epsilonbacteraeota	0.875	0.349575	0.644617	1	0	8.84205e-06
L2	D_0__Bacteria;D_1__Firmicutes	0.857143	0.354539	0.644617	1	0.36847	0.455884
L2	D_0__Bacteria;D_1__Bacteroidetes	0.65625	0.417887	0.696478	1	0.181864	0.17121
L2	D_0__Bacteria;D_1__Verrucomicrobia	0.120536	0.728454	1	1	0.414097	0.361918
L3	D_0__Bacteria;D_1__Patescibacteria;D_2__Saccharimonadia	6.125	0.0133283	0.254211	0.39985	0.000322722	0.00159323
L3	D_0__Bacteria;D_1__Tenericutes;D_2__Mollicutes	5.39568	0.0201866	0.254211	0.605599	0.000664029	0.002961
L3	D_0__Bacteria;D_1__Proteobacteria;D_2__Gammaproteobacteria	4.83482	0.0278905	0.254211	0.836716	0.00538248	0.00098649
L3	D_0__Bacteria;D_1__Actinobacteria;D_2__Coriobacteriia	4.5	0.0338949	0.254211	1	0.000263252	0.000994716
L3	D_0__Bacteria;D_1__Cyanobacteria;D_2__Oxyphotobacteria	3.01779	0.0823555	0.44824	1	0	4.13609e-05
L3	D_0__Bacteria;D_1__Firmicutes;D_2__Negativicutes	2.88068	0.0896481	0.44824	1	1.46696e-05	6.01481e-05
L3	D_0__Bacteria;D_1__Firmicutes;D_2__Clostridia	2.625	0.105193	0.450825	1	0.15181	0.229105
L3	D_0__Bacteria;D_1__Actinobacteria;D_2__Actinobacteria	2.27968	0.131079	0.491547	1	0.0222102	0.00432472
L3	D_0__Bacteria;D_1__Fusobacteria;D_2__Fusobacteriia	1.875	0.170904	0.569678	1	0	1.55501e-05
L3	D_0__Bacteria;D_1__Proteobacteria;D_2__Alphaproteobacteria	1.41176	0.234764	0.655453	1	5.376e-05	2.16957e-05
L3	D_0__Bacteria;D_0__Bacteria_unclassified;D_0__Bacteria_unclassified	1.21519	0.270307	0.655453	1	0.00665384	2.00599e-05
L3	D_0__Bacteria;D_1__Deferribacteres;D_2__Deferribacteres	1.14286	0.285049	0.655453	1	1.95594e-05	0
L3	D_0__Bacteria;D_1__Firmicutes;D_1__Firmicutes_unclassified	1.14286	0.285049	0.655453	1	8.92522e-06	0
L3	D_0__Archaea;D_1__Euryarchaeota;D_2__Methanobacteria	0.875	0.349575	0.655453	1	0	1.38061e-05
L3	D_0__Bacteria;D_1__Epsilonbacteraeota;D_2__Campylobacteria	0.875	0.349575	0.655453	1	0	8.84205e-06
L3	D_0__Bacteria;D_1__Proteobacteria;D_2__Deltaproteobacteria	0.875	0.349575	0.655453	1	0	6.27668e-06
L3	D_0__Bacteria;D_1__Bacteroidetes;D_2__Bacteroidia	0.65625	0.417887	0.737448	1	0.181864	0.17121
L3	D_0__Bacteria;D_1__Firmicutes;D_2__Erysipelotrichia	0.120536	0.728454	1	1	0.182629	0.189492
L3	D_0__Bacteria;D_1__Verrucomicrobia;D_2__Verrucomicrobiae	0.120536	0.728454	1	1	0.414097	0.361918
L3	D_0__Bacteria;D_1__Firmicutes;D_2__Bacilli	0.0133929	0.907869	1	1	0.0340068	0.0372266
L4	D_0__Bacteria;D_1__Patescibacteria;D_2__Saccharimonadia;D_3__Saccharimonadales	6.125	0.0133283	0.594071	0.87967	0.000322722	0.00159323
L4	D_0__Bacteria;D_1__Tenericutes;D_2__Mollicutes;D_3__Anaeroplasmatales	4.82143	0.028108	0.594071	1	0.000154964	0.00112538
L4	D_0__Bacteria;D_1__Actinobacteria;D_2__Coriobacteriia;D_3__Coriobacteriales	4.5	0.0338949	0.594071	1	0.000263252	0.000994716
L4	D_0__Bacteria;D_1__Tenericutes;D_2__Mollicutes;D_3__Mollicutes RF39	4.3705	0.0365662	0.594071	1	0.000509065	0.00183563
L4	D_0__Bacteria;D_1__Actinobacteria;D_2__Actinobacteria;D_3__Actinomycetales	3.83523	0.0501862	0.594071	1	2.59457e-05	0.000193365
L4	D_0__Bacteria;D_1__Actinobacteria;D_2__Actinobacteria;D_3__Bifidobacteriales	3.7125	0.0540064	0.594071	1	0.0221376	0.00408617
L4	D_0__Bacteria;D_1__Firmicutes;D_2__Negativicutes;D_3__Selenomonadales	2.88068	0.0896481	0.845253	1	1.46696e-05	6.01481e-05
L4	D_0__Bacteria;D_1__Firmicutes;D_2__Clostridia;D_3__Clostridiales	2.625	0.105193	0.854516	1	0.15181	0.229105
L4	D_0__Bacteria;D_1__Actinobacteria;D_2__Actinobacteria;D_3__Micrococcales	2.44898	0.117601	0.854516	1	4.66363e-05	0
L4	D_0__Bacteria;D_1__Actinobacteria;D_2__Actinobacteria;D_3__Corynebacteriales	1.875	0.170904	0.854516	1	0	4.5185e-05
L4	D_0__Bacteria;D_1__Cyanobacteria;D_2__Oxyphotobacteria;D_3__Chloroplast	1.875	0.170904	0.854516	1	0	3.21569e-05
L4	D_0__Bacteria;D_1__Fusobacteria;D_2__Fusobacteriia;D_3__Fusobacteriales	1.875	0.170904	0.854516	1	0	1.55501e-05
L4	D_0__Bacteria;D_1__Proteobacteria;D_2__Gammaproteobacteria;D_3__Betaproteobacteriales	1.77437	0.182842	0.854516	1	0.0022948	0.000830825
L4	D_0__Bacteria;D_1__Firmicutes;D_2__Bacilli;D_3__Bacillales	1.41176	0.234764	0.854516	1	1.27063e-05	9.39974e-05
L4	D_0__Bacteria;D_0__Bacteria_unclassified;D_0__Bacteria_unclassified;D_0__Bacteria_unclassified	1.21519	0.270307	0.854516	1	0.00665384	2.00599e-05
L4	D_0__Bacteria;D_1__Deferribacteres;D_2__Deferribacteres;D_3__Deferribacterales	1.14286	0.285049	0.854516	1	1.95594e-05	0
L4	D_0__Bacteria;D_1__Firmicutes;D_1__Firmicutes_unclassified;D_1__Firmicutes_unclassified	1.14286	0.285049	0.854516	1	8.92522e-06	0
L4	D_0__Bacteria;D_1__Firmicutes;D_2__Bacilli;D_2__Bacilli_unclassified	1.14286	0.285049	0.854516	1	2.44493e-05	0
L4	D_0__Bacteria;D_1__Proteobacteria;D_2__Alphaproteobacteria;D_3__Caulobacterales	1.14286	0.285049	0.854516	1	1.48754e-05	0
L4	D_0__Bacteria;D_1__Proteobacteria;D_2__Alphaproteobacteria;D_3__Rhizobiales	1.14286	0.285049	0.854516	1	1.3472e-05	0
L4	D_0__Archaea;D_1__Euryarchaeota;D_2__Methanobacteria;D_3__Methanobacteriales	0.875	0.349575	0.854516	1	0	1.38061e-05
L4	D_0__Bacteria;D_1__Bacteroidetes;D_2__Bacteroidia;D_3__Flavobacteriales	0.875	0.349575	0.854516	1	0	1.23646e-05
L4	D_0__Bacteria;D_1__Cyanobacteria;D_2__Oxyphotobacteria;D_3__Synechococcales	0.875	0.349575	0.854516	1	0	9.20404e-06
L4	D_0__Bacteria;D_1__Epsilonbacteraeota;D_2__Campylobacteria;D_3__Campylobacterales	0.875	0.349575	0.854516	1	0	8.84205e-06
L4	D_0__Bacteria;D_1__Proteobacteria;D_2__Deltaproteobacteria;D_3__Desulfovibrionales	0.875	0.349575	0.854516	1	0	6.27668e-06
L4	D_0__Bacteria;D_1__Proteobacteria;D_2__Gammaproteobacteria;D_3__Alteromonadales	0.875	0.349575	0.854516	1	0	6.27668e-06
L4	D_0__Bacteria;D_1__Proteobacteria;D_2__Gammaproteobacteria;D_3__Oceanospirillales	0.875	0.349575	0.854516	1	0	6.90303e-06
L4	D_0__Bacteria;D_1__Bacteroidetes;D_2__Bacteroidia;D_3__Bacteroidales	0.65625	0.417887	0.985019	1	0.181864	0.171198
L4	D_0__Bacteria;D_1__Proteobacteria;D_2__Gammaproteobacteria;D_3__Enterobacteriales	0.153409	0.695299	1	1	0.00302053	0.000102017
L4	D_0__Bacteria;D_1__Firmicutes;D_2__Erysipelotrichia;D_3__Erysipelotrichales	0.120536	0.728454	1	1	0.182629	0.189492
L4	D_0__Bacteria;D_1__Verrucomicrobia;D_2__Verrucomicrobiae;D_3__Verrucomicrobiales	0.120536	0.728454	1	1	0.414097	0.361918
L4	D_0__Bacteria;D_1__Proteobacteria;D_2__Alphaproteobacteria;D_3__Rhodobacterales	0.0382653	0.844911	1	1	2.54126e-05	2.16957e-05
L4	D_0__Bacteria;D_1__Proteobacteria;D_2__Gammaproteobacteria;D_3__Pseudomonadales	0.0220588	0.881931	1	1	6.71492e-05	4.04681e-05
L4	D_0__Bacteria;D_1__Firmicutes;D_2__Bacilli;D_3__Lactobacillales	0.0133929	0.907869	1	1	0.0339697	0.0371326
L5	D_0__Bacteria;D_1__Patescibacteria;D_2__Saccharimonadia;D_3__Saccharimonadales;D_4__Saccharimonadaceae	6.125	0.0133283	0.770572	1	0.000322722	0.00159323
L5	D_0__Bacteria;D_1__Tenericutes;D_2__Mollicutes;D_3__Mollicutes RF39;D_4__uncultured bacterium	5.37202	0.0204622	0.770572	1	0.000345818	0.000945956
L5	D_0__Bacteria;D_1__Firmicutes;D_2__Clostridia;D_3__Clostridiales;D_4__Ruminococcaceae	4.83482	0.0278905	0.770572	1	0.0265887	0.0566552
L5	D_0__Bacteria;D_1__Tenericutes;D_2__Mollicutes;D_3__Anaeroplasmatales;D_4__Anaeroplasmataceae	4.82143	0.028108	0.770572	1	0.000154964	0.00112538
L5	D_0__Bacteria;D_1__Actinobacteria;D_2__Coriobacteriia;D_3__Coriobacteriales;D_4__Eggerthellaceae	4.5	0.0338949	0.770572	1	0.000263252	0.000994716
L5	D_0__Bacteria;D_1__Tenericutes;D_2__Mollicutes;D_3__Mollicutes RF39;D_3__Mollicutes_RF39_unclassified	4.32353	0.0375889	0.770572	1	0	9.60261e-05
L5	D_0__Bacteria;D_1__Actinobacteria;D_2__Actinobacteria;D_3__Actinomycetales;D_4__Actinomycetaceae	3.83523	0.0501862	0.830349	1	2.59457e-05	0.000193365
L5	D_0__Bacteria;D_1__Actinobacteria;D_2__Actinobacteria;D_3__Bifidobacteriales;D_4__Bifidobacteriaceae	3.7125	0.0540064	0.830349	1	0.0221376	0.00408617
L5	D_0__Bacteria;D_1__Firmicutes;D_2__Bacilli;D_3__Lactobacillales;D_4__Aerococcaceae	3.01779	0.0823555	1	1	0	6.37735e-05
L5	D_0__Bacteria;D_1__Firmicutes;D_2__Clostridia;D_3__Clostridiales;D_3__Clostridiales_unclassified	3.01779	0.0823555	1	1	0	3.58875e-05
L5	D_0__Bacteria;D_1__Actinobacteria;D_2__Actinobacteria;D_3__Micrococcales;D_4__Micrococcaceae	2.44898	0.117601	1	1	4.66363e-05	0
L5	D_0__Bacteria;D_1__Firmicutes;D_2__Negativicutes;D_3__Selenomonadales;D_4__Veillonellaceae	1.89873	0.16822	1	1	1.46696e-05	5.0944e-05
L5	D_0__Bacteria;D_1__Actinobacteria;D_2__Actinobacteria;D_3__Corynebacteriales;D_4__Corynebacteriaceae	1.875	0.170904	1	1	0	4.5185e-05
L5	D_0__Bacteria;D_1__Fusobacteria;D_2__Fusobacteriia;D_3__Fusobacteriales;D_4__Fusobacteriaceae	1.875	0.170904	1	1	0	1.55501e-05
L5	D_0__Bacteria;D_1__Proteobacteria;D_2__Gammaproteobacteria;D_3__Betaproteobacteriales;D_4__Burkholderiaceae	1.77437	0.182842	1	1	0.0022948	0.000830825
L5	D_0__Bacteria;D_1__Firmicutes;D_2__Bacilli;D_3__Bacillales;D_4__Staphylococcaceae	1.41176	0.234764	1	1	1.27063e-05	9.39974e-05
L5	D_0__Bacteria;D_0__Bacteria_unclassified;D_0__Bacteria_unclassified;D_0__Bacteria_unclassified;D_0__Bacteria_unclassified	1.21519	0.270307	1	1	0.00665384	2.00599e-05
L5	D_0__Bacteria;D_1__Tenericutes;D_2__Mollicutes;D_3__Mollicutes RF39;D_4__gut metagenome	1.20536	0.272254	1	1	0.000163247	0.000784433
L5	D_0__Bacteria;D_1__Bacteroidetes;D_2__Bacteroidia;D_3__Bacteroidales;D_4__Paludibacteraceae	1.14286	0.285049	1	1	1.72971e-05	0
L5	D_0__Bacteria;D_1__Deferribacteres;D_2__Deferribacteres;D_3__Deferribacterales;D_4__Deferribacteraceae	1.14286	0.285049	1	1	1.95594e-05	0
L5	D_0__Bacteria;D_1__Firmicutes;D_1__Firmicutes_unclassified;D_1__Firmicutes_unclassified;D_1__Firmicutes_unclassified	1.14286	0.285049	1	1	8.92522e-06	0
L5	D_0__Bacteria;D_1__Firmicutes;D_2__Bacilli;D_2__Bacilli_unclassified;D_2__Bacilli_unclassified	1.14286	0.285049	1	1	2.44493e-05	0
L5	D_0__Bacteria;D_1__Proteobacteria;D_2__Alphaproteobacteria;D_3__Caulobacterales;D_4__Caulobacteraceae	1.14286	0.285049	1	1	1.48754e-05	0
L5	D_0__Bacteria;D_1__Proteobacteria;D_2__Alphaproteobacteria;D_3__Rhizobiales;D_4__Xanthobacteraceae	1.14286	0.285049	1	1	1.3472e-05	0
L5	D_0__Bacteria;D_1__Proteobacteria;D_2__Gammaproteobacteria;D_3__Pseudomonadales;D_4__Moraxellaceae	1.14286	0.285049	1	1	8.47088e-06	0
L5	D_0__Bacteria;D_1__Firmicutes;D_2__Clostridia;D_3__Clostridiales;D_4__Christensenellaceae	1.08088	0.2985	1	1	2.11772e-05	6.42496e-05
L5	D_0__Archaea;D_1__Euryarchaeota;D_2__Methanobacteria;D_3__Methanobacteriales;D_4__Methanobacteriaceae	0.875	0.349575	1	1	0	1.38061e-05
L5	D_0__Bacteria;D_1__Bacteroidetes;D_2__Bacteroidia;D_3__Bacteroidales;D_4__Tannerellaceae	0.875	0.349575	1	1	0	8.6783e-05
L5	D_0__Bacteria;D_1__Bacteroidetes;D_2__Bacteroidia;D_3__Flavobacteriales;D_4__Flavobacteriaceae	0.875	0.349575	1	1	0	1.23646e-05
L5	D_0__Bacteria;D_1__Cyanobacteria;D_2__Oxyphotobacteria;D_3__Chloroplast;D_3__Chloroplast_unclassified	0.875	0.349575	1	1	0	1.04611e-05
L5	D_0__Bacteria;D_1__Cyanobacteria;D_2__Oxyphotobacteria;D_3__Chloroplast;D_4__Cercis gigantea	0.875	0.349575	1	1	0	2.16957e-05
L5	D_0__Bacteria;D_1__Cyanobacteria;D_2__Oxyphotobacteria;D_3__Synechococcales;D_4__Cyanobiaceae	0.875	0.349575	1	1	0	9.20404e-06
L5	D_0__Bacteria;D_1__Epsilonbacteraeota;D_2__Campylobacteria;D_3__Campylobacterales;D_4__Campylobacteraceae	0.875	0.349575	1	1	0	8.84205e-06
L5	D_0__Bacteria;D_1__Firmicutes;D_2__Clostridia;D_3__Clostridiales;D_4__Eubacteriaceae	0.875	0.349575	1	1	0	3.78129e-06
L5	D_0__Bacteria;D_1__Firmicutes;D_2__Negativicutes;D_3__Selenomonadales;D_4__Acidaminococcaceae	0.875	0.349575	1	1	0	9.20404e-06
L5	D_0__Bacteria;D_1__Proteobacteria;D_2__Deltaproteobacteria;D_3__Desulfovibrionales;D_4__Desulfovibrionaceae	0.875	0.349575	1	1	0	6.27668e-06
L5	D_0__Bacteria;D_1__Proteobacteria;D_2__Gammaproteobacteria;D_3__Alteromonadales;D_4__Marinobacteraceae	0.875	0.349575	1	1	0	6.27668e-06
L5	D_0__Bacteria;D_1__Proteobacteria;D_2__Gammaproteobacteria;D_3__Oceanospirillales;D_4__Endozoicomonadaceae	0.875	0.349575	1	1	0	6.90303e-06
L5	D_0__Bacteria;D_1__Tenericutes;D_2__Mollicutes;D_3__Mollicutes RF39;D_4__unidentified	0.875	0.349575	1	1	0	9.21201e-06
L5	D_0__Bacteria;D_1__Firmicutes;D_2__Clostridia;D_3__Clostridiales;D_4__Lachnospiraceae	0.857143	0.354539	1	1	0.030168	0.0607592
L5	D_0__Bacteria;D_1__Bacteroidetes;D_2__Bacteroidia;D_3__Bacteroidales;D_4__Porphyromonadaceae	0.828011	0.362848	1	1	2.05489e-05	7.56258e-06
L5	D_0__Bacteria;D_1__Firmicutes;D_2__Clostridia;D_3__Clostridiales;D_4__Family XI	0.660971	0.416217	1	1	0.000286274	0.000638152
L5	D_0__Bacteria;D_1__Firmicutes;D_2__Bacilli;D_3__Lactobacillales;D_4__Streptococcaceae	0.405859	0.524079	1	1	0.00839477	0.00488145
L5	D_0__Bacteria;D_1__Bacteroidetes;D_2__Bacteroidia;D_3__Bacteroidales;D_4__Muribaculaceae	0.334821	0.562834	1	1	0.169964	0.164518
L5	D_0__Bacteria;D_1__Firmicutes;D_2__Clostridia;D_3__Clostridiales;D_4__Peptostreptococcaceae	0.334821	0.562834	1	1	0.055964	0.0689329
L5	D_0__Bacteria;D_1__Bacteroidetes;D_2__Bacteroidia;D_3__Bacteroidales;D_4__Prevotellaceae	0.24635	0.619657	1	1	3.027e-05	8.67812e-05
L5	D_0__Bacteria;D_1__Bacteroidetes;D_2__Bacteroidia;D_3__Bacteroidales;D_4__Bacteroidaceae	0.218182	0.640429	1	1	0.00678249	0.000421625
L5	D_0__Bacteria;D_1__Bacteroidetes;D_2__Bacteroidia;D_3__Bacteroidales;D_3__Bacteroidales_unclassified	0.198529	0.65591	1	1	1.49315e-05	8.20231e-06
L5	D_0__Bacteria;D_1__Proteobacteria;D_2__Gammaproteobacteria;D_3__Enterobacteriales;D_4__Enterobacteriaceae	0.153409	0.695299	1	1	0.00302053	0.000102017
L5	D_0__Bacteria;D_1__Bacteroidetes;D_2__Bacteroidia;D_3__Bacteroidales;D_4__Rikenellaceae	0.120536	0.728454	1	1	0.00503482	0.00606873
L5	D_0__Bacteria;D_1__Firmicutes;D_2__Clostridia;D_3__Clostridiales;D_4__Clostridiaceae 1	0.120536	0.728454	1	1	0.0328231	0.0368304
L5	D_0__Bacteria;D_1__Firmicutes;D_2__Erysipelotrichia;D_3__Erysipelotrichales;D_4__Erysipelotrichaceae	0.120536	0.728454	1	1	0.182629	0.189492
L5	D_0__Bacteria;D_1__Verrucomicrobia;D_2__Verrucomicrobiae;D_3__Verrucomicrobiales;D_4__Akkermansiaceae	0.120536	0.728454	1	1	0.414097	0.361918
L5	D_0__Bacteria;D_1__Proteobacteria;D_2__Gammaproteobacteria;D_3__Pseudomonadales;D_4__Pseudomonadaceae	0.109489	0.740727	1	1	5.86783e-05	4.04681e-05
L5	D_0__Bacteria;D_1__Firmicutes;D_2__Bacilli;D_3__Lactobacillales;D_4__Lactobacillaceae	0.0535714	0.816961	1	1	0.0255749	0.0321874
L5	D_0__Bacteria;D_1__Firmicutes;D_2__Clostridia;D_3__Clostridiales;D_4__Clostridiales vadinBB60 group	0.0535714	0.816961	1	1	0.00484945	0.00414758
L5	D_0__Bacteria;D_1__Proteobacteria;D_2__Alphaproteobacteria;D_3__Rhodobacterales;D_4__Rhodobacteraceae	0.0382653	0.844911	1	1	2.54126e-05	2.16957e-05
L5	D_0__Bacteria;D_1__Firmicutes;D_2__Clostridia;D_3__Clostridiales;D_4__Family XIII	0.0138889	0.906186	1	1	0.000297819	0.000242019
L5	D_0__Bacteria;D_1__Firmicutes;D_2__Clostridia;D_3__Clostridiales;D_4__Peptococcaceae	0.0134892	0.907539	1	1	0.000811712	0.00079569
L6	D_0__Bacteria;D_1__Firmicutes;D_2__Clostridia;D_3__Clostridiales;D_4__Lachnospiraceae;D_5__[Eubacterium] xylanophilum group	11.2	0.000817973	0.0849361	0.236394	1.95594e-05	0.00794756
L6	D_0__Bacteria;D_1__Firmicutes;D_2__Clostridia;D_3__Clostridiales;D_4__Ruminococcaceae;D_5__Ruminococcus 1	11.2	0.000817973	0.0849361	0.236394	3.89186e-05	0.0153014
L6	D_0__Bacteria;D_1__Bacteroidetes;D_2__Bacteroidia;D_3__Bacteroidales;D_4__Muribaculaceae;D_5__uncultured Bacteroidales bacterium	10.5	0.00119375	0.0849361	0.344992	0.00454948	0.0555384
L6	D_0__Bacteria;D_1__Firmicutes;D_2__Clostridia;D_3__Clostridiales;D_4__Ruminococcaceae;D_5__[Eubacterium] coprostanoligenes group	9.94091	0.00161646	0.0849361	0.467156	0.00114517	0.0111211
L6	D_0__Bacteria;D_1__Firmicutes;D_2__Clostridia;D_3__Clostridiales;D_4__Lachnospiraceae;D_5__Roseburia	9.83363	0.0017135	0.0849361	0.4952	0.000489414	0.00522265
L6	D_0__Bacteria;D_1__Firmicutes;D_2__Clostridia;D_3__Clostridiales;D_4__Ruminococcaceae;D_5__Ruminococcaceae NK4A214 group	9.78086	0.00176338	0.0849361	0.509617	0.000199651	0.00159452
L6	D_0__Bacteria;D_1__Firmicutes;D_2__Clostridia;D_3__Clostridiales;D_4__Lachnospiraceae;D_5__Lachnospiraceae UCG-006	8.52273	0.00350738	0.133275	1	0.000156565	0.00121729
L6	D_0__Bacteria;D_1__Firmicutes;D_2__Clostridia;D_3__Clostridiales;D_4__Ruminococcaceae;D_5__Ruminococcaceae UCG-014	8.43076	0.00368927	0.133275	1	0.000463381	0.00527388
L6	D_0__Bacteria;D_1__Firmicutes;D_2__Clostridia;D_3__Clostridiales;D_4__Lachnospiraceae;D_5__Acetitomaculum	7.51705	0.00611178	0.176631	1	0	0.000390471
L6	D_0__Bacteria;D_1__Firmicutes;D_2__Clostridia;D_3__Clostridiales;D_4__Lachnospiraceae;D_5__Lachnospiraceae UCG-001	7.51705	0.00611178	0.176631	1	0	0.000907294
L6	D_0__Bacteria;D_1__Bacteroidetes;D_2__Bacteroidia;D_3__Bacteroidales;D_4__Muribaculaceae;D_5__Muribaculum	7.21364	0.00723518	0.190088	1	0.000237161	0.00173507
L6	D_0__Bacteria;D_1__Patescibacteria;D_2__Saccharimonadia;D_3__Saccharimonadales;D_4__Saccharimonadaceae;D_5__Candidatus Saccharimonas	6.125	0.0133283	0.320991	1	0.000322722	0.00159323
L6	D_0__Bacteria;D_1__Tenericutes;D_2__Mollicutes;D_3__Mollicutes RF39;D_4__uncultured bacterium;D_5__uncultured bacterium	5.37202	0.0204622	0.454891	1	0.000345818	0.000945956
L6	D_0__Bacteria;D_1__Tenericutes;D_2__Mollicutes;D_3__Anaeroplasmatales;D_4__Anaeroplasmataceae;D_5__Anaeroplasma	4.82143	0.028108	0.543159	1	0.000154964	0.00112538
L6	D_0__Bacteria;D_1__Actinobacteria;D_2__Coriobacteriia;D_3__Coriobacteriales;D_4__Eggerthellaceae;D_5__Enterorhabdus	4.5	0.0338949	0.543159	1	0.000263252	0.000994716
L6	D_0__Bacteria;D_1__Firmicutes;D_2__Clostridia;D_3__Clostridiales;D_4__Family XI;D_5__Anaerococcus	4.32353	0.0375889	0.543159	1	0	0.000175338
L6	D_0__Bacteria;D_1__Firmicutes;D_2__Clostridia;D_3__Clostridiales;D_4__Lachnospiraceae;D_5__Lachnospiraceae AC2044 group	4.32353	0.0375889	0.543159	1	0	0.00188834
L6	D_0__Bacteria;D_1__Firmicutes;D_2__Clostridia;D_3__Clostridiales;D_4__Lachnospiraceae;D_5__Marvinbryantia	4.32353	0.0375889	0.543159	1	0	0.000265686
L6	D_0__Bacteria;D_1__Firmicutes;D_2__Clostridia;D_3__Clostridiales;D_4__Ruminococcaceae;D_5__Ruminiclostridium 6	4.32353	0.0375889	0.543159	1	0	0.000720885
L6	D_0__Bacteria;D_1__Tenericutes;D_2__Mollicutes;D_3__Mollicutes RF39;D_3__Mollicutes_RF39_unclassified;D_3__Mollicutes_RF39_unclassified	4.32353	0.0375889	0.543159	1	0	9.60261e-05
L6	D_0__Bacteria;D_1__Firmicutes;D_2__Clostridia;D_3__Clostridiales;D_4__Lachnospiraceae;D_5__A2	3.87746	0.0489385	0.659264	1	0.00122656	0.00421797
L6	D_0__Bacteria;D_1__Actinobacteria;D_2__Actinobacteria;D_3__Actinomycetales;D_4__Actinomycetaceae;D_5__Varibaculum	3.83523	0.0501862	0.659264	1	2.59457e-05	0.000177258
L6	D_0__Bacteria;D_1__Actinobacteria;D_2__Actinobacteria;D_3__Bifidobacteriales;D_4__Bifidobacteriaceae;D_5__Bifidobacterium	3.7125	0.0540064	0.678603	1	0.0221376	0.00408617
L6	D_0__Bacteria;D_1__Bacteroidetes;D_2__Bacteroidia;D_3__Bacteroidales;D_4__Muribaculaceae;D_5__uncultured bacterium	3.42857	0.0640775	0.767766	1	0.165167	0.107236
L6	D_0__Bacteria;D_1__Firmicutes;D_2__Bacilli;D_3__Lactobacillales;D_4__Aerococcaceae;D_5__Facklamia	3.01779	0.0823555	0.767766	1	0	6.37735e-05
L6	D_0__Bacteria;D_1__Firmicutes;D_2__Clostridia;D_3__Clostridiales;D_3__Clostridiales_unclassified;D_3__Clostridiales_unclassified	3.01779	0.0823555	0.767766	1	0	3.58875e-05
L6	D_0__Bacteria;D_1__Firmicutes;D_2__Clostridia;D_3__Clostridiales;D_4__Clostridiales vadinBB60 group;D_5__uncultured Clostridia bacterium	3.01779	0.0823555	0.767766	1	0	9.37204e-05
L6	D_0__Bacteria;D_1__Firmicutes;D_2__Clostridia;D_3__Clostridiales;D_4__Lachnospiraceae;D_5__Acetatifactor	3.01779	0.0823555	0.767766	1	0	0.000138137
L6	D_0__Bacteria;D_1__Firmicutes;D_2__Clostridia;D_3__Clostridiales;D_4__Peptostreptococcaceae;D_4__Peptostreptococcaceae_unclassified	3.01779	0.0823555	0.767766	1	0	5.07038e-05
L6	D_0__Bacteria;D_1__Firmicutes;D_2__Clostridia;D_3__Clostridiales;D_4__Ruminococcaceae;D_5__Ruminococcaceae UCG-005	3.01779	0.0823555	0.767766	1	0	5.92067e-05
L6	D_0__Bacteria;D_1__Firmicutes;D_2__Negativicutes;D_3__Selenomonadales;D_4__Veillonellaceae;D_5__Veillonella	3.01779	0.0823555	0.767766	1	0	2.65459e-05
L6	D_0__Bacteria;D_1__Firmicutes;D_2__Clostridia;D_3__Clostridiales;D_4__Lachnospiraceae;D_5__Blautia	2.625	0.105193	0.946345	1	0.00520812	0.00150283
L6	D_0__Bacteria;D_1__Firmicutes;D_2__Clostridia;D_3__Clostridiales;D_4__Peptostreptococcaceae;D_5__uncultured	2.44898	0.117601	0.946345	1	2.76424e-05	0
L6	D_0__Bacteria;D_1__Firmicutes;D_2__Clostridia;D_3__Clostridiales;D_4__Ruminococcaceae;D_5__Subdoligranulum	2.44898	0.117601	0.946345	1	0.00222607	0
L6	D_0__Bacteria;D_1__Proteobacteria;D_2__Gammaproteobacteria;D_3__Enterobacteriales;D_4__Enterobacteriaceae;D_4__Enterobacteriaceae_unclassified	2.44898	0.117601	0.946345	1	7.50256e-05	0
L6	D_0__Bacteria;D_1__Firmicutes;D_2__Clostridia;D_3__Clostridiales;D_4__Ruminococcaceae;D_5__Ruminococcaceae UCG-010	2.44521	0.117884	0.946345	1	0.00102012	0.000553326
L6	D_0__Bacteria;D_1__Proteobacteria;D_2__Gammaproteobacteria;D_3__Betaproteobacteriales;D_4__Burkholderiaceae;D_5__Parasutterella	2.27968	0.131079	0.981589	1	0.00220479	0.000741391
L6	D_0__Bacteria;D_1__Firmicutes;D_2__Clostridia;D_3__Clostridiales;D_4__Lachnospiraceae;D_5__uncultured	2.26339	0.132464	0.981589	1	0.00153387	0.00556227
L6	D_0__Bacteria;D_1__Firmicutes;D_2__Clostridia;D_3__Clostridiales;D_4__Ruminococcaceae;D_5__Ruminiclostridium	2.26339	0.132464	0.981589	1	0.00400221	0.00788852
L6	D_0__Bacteria;D_1__Firmicutes;D_2__Clostridia;D_3__Clostridiales;D_4__Ruminococcaceae;D_5__Ruminiclostridium 5	1.94245	0.163403	1	1	0.000820179	0.000533004
L6	D_0__Bacteria;D_1__Actinobacteria;D_2__Actinobacteria;D_3__Corynebacteriales;D_4__Corynebacteriaceae;D_5__Corynebacterium 1	1.875	0.170904	1	1	0	4.5185e-05
L6	D_0__Bacteria;D_1__Firmicutes;D_2__Clostridia;D_3__Clostridiales;D_4__Family XIII;D_5__Family XIII UCG-001	1.875	0.170904	1	1	0	2.78382e-05
L6	D_0__Bacteria;D_1__Firmicutes;D_2__Clostridia;D_3__Clostridiales;D_4__Lachnospiraceae;D_5__Lachnospiraceae UCG-002	1.875	0.170904	1	1	0	5.9224e-05
L6	D_0__Bacteria;D_1__Firmicutes;D_2__Clostridia;D_3__Clostridiales;D_4__Lachnospiraceae;D_5__Tyzzerella 3	1.875	0.170904	1	1	0	2.79724e-05
L6	D_0__Bacteria;D_1__Firmicutes;D_2__Clostridia;D_3__Clostridiales;D_4__Ruminococcaceae;D_5__Anaerotruncus	1.875	0.170904	1	1	0	8.20248e-05
L6	D_0__Bacteria;D_1__Firmicutes;D_2__Clostridia;D_3__Clostridiales;D_4__Ruminococcaceae;D_5__Faecalibacterium	1.875	0.170904	1	1	0	5.0461e-05
L6	D_0__Bacteria;D_1__Fusobacteria;D_2__Fusobacteriia;D_3__Fusobacteriales;D_4__Fusobacteriaceae;D_5__Fusobacterium	1.875	0.170904	1	1	0	1.55501e-05
L6	D_0__Bacteria;D_1__Firmicutes;D_2__Erysipelotrichia;D_3__Erysipelotrichales;D_4__Erysipelotrichaceae;D_5__Erysipelatoclostridium	1.80341	0.179301	1	1	0.000779595	0.000430874
L6	D_0__Bacteria;D_1__Firmicutes;D_2__Clostridia;D_3__Clostridiales;D_4__Family XI;D_5__Peptoniphilus	1.8006	0.179641	1	1	5.51072e-05	0.00014831
L6	D_0__Bacteria;D_1__Firmicutes;D_2__Bacilli;D_3__Lactobacillales;D_4__Streptococcaceae;D_5__Streptococcus	1.53797	0.21492	1	1	2.44493e-05	0.000113088
L6	D_0__Bacteria;D_1__Firmicutes;D_2__Bacilli;D_3__Bacillales;D_4__Staphylococcaceae;D_5__Staphylococcus	1.41176	0.234764	1	1	1.27063e-05	9.39974e-05
L6	D_0__Bacteria;D_0__Bacteria_unclassified;D_0__Bacteria_unclassified;D_0__Bacteria_unclassified;D_0__Bacteria_unclassified;D_0__Bacteria_unclassified	1.21519	0.270307	1	1	0.00665384	2.00599e-05
L6	D_0__Bacteria;D_1__Tenericutes;D_2__Mollicutes;D_3__Mollicutes RF39;D_4__gut metagenome;D_5__gut metagenome	1.20536	0.272254	1	1	0.000163247	0.000784433
L6	D_0__Bacteria;D_1__Actinobacteria;D_2__Actinobacteria;D_3__Micrococcales;D_4__Micrococcaceae;D_5__Kocuria	1.14286	0.285049	1	1	2.93391e-05	0
L6	D_0__Bacteria;D_1__Actinobacteria;D_2__Actinobacteria;D_3__Micrococcales;D_4__Micrococcaceae;D_5__Rothia	1.14286	0.285049	1	1	1.72971e-05	0
L6	D_0__Bacteria;D_1__Bacteroidetes;D_2__Bacteroidia;D_3__Bacteroidales;D_4__Paludibacteraceae;D_5__F0058	1.14286	0.285049	1	1	1.72971e-05	0
L6	D_0__Bacteria;D_1__Bacteroidetes;D_2__Bacteroidia;D_3__Bacteroidales;D_4__Prevotellaceae;D_5__Prevotella 7	1.14286	0.285049	1	1	1.29729e-05	0
L6	D_0__Bacteria;D_1__Bacteroidetes;D_2__Bacteroidia;D_3__Bacteroidales;D_4__Prevotellaceae;D_5__Prevotellaceae NK3B31 group	1.14286	0.285049	1	1	1.72971e-05	0
L6	D_0__Bacteria;D_1__Bacteroidetes;D_2__Bacteroidia;D_3__Bacteroidales;D_4__Rikenellaceae;D_5__Rikenellaceae RC9 gut group	1.14286	0.285049	1	1	5.95015e-06	0
L6	D_0__Bacteria;D_1__Deferribacteres;D_2__Deferribacteres;D_3__Deferribacterales;D_4__Deferribacteraceae;D_5__Mucispirillum	1.14286	0.285049	1	1	1.95594e-05	0
L6	D_0__Bacteria;D_1__Firmicutes;D_1__Firmicutes_unclassified;D_1__Firmicutes_unclassified;D_1__Firmicutes_unclassified;D_1__Firmicutes_unclassified	1.14286	0.285049	1	1	8.92522e-06	0
L6	D_0__Bacteria;D_1__Firmicutes;D_2__Bacilli;D_2__Bacilli_unclassified;D_2__Bacilli_unclassified;D_2__Bacilli_unclassified	1.14286	0.285049	1	1	2.44493e-05	0
L6	D_0__Bacteria;D_1__Firmicutes;D_2__Clostridia;D_3__Clostridiales;D_4__Lachnospiraceae;D_5__[Eubacterium] hallii group	1.14286	0.285049	1	1	1.72971e-05	0
L6	D_0__Bacteria;D_1__Firmicutes;D_2__Clostridia;D_3__Clostridiales;D_4__Ruminococcaceae;D_5__Ruminococcaceae UCG-002	1.14286	0.285049	1	1	0.00515464	0
L6	D_0__Bacteria;D_1__Firmicutes;D_2__Erysipelotrichia;D_3__Erysipelotrichales;D_4__Erysipelotrichaceae;D_5__uncultured bacterium	1.14286	0.285049	1	1	1.19003e-05	0
L6	D_0__Bacteria;D_1__Proteobacteria;D_2__Alphaproteobacteria;D_3__Caulobacterales;D_4__Caulobacteraceae;D_5__Brevundimonas	1.14286	0.285049	1	1	1.48754e-05	0
L6	D_0__Bacteria;D_1__Proteobacteria;D_2__Alphaproteobacteria;D_3__Rhizobiales;D_4__Xanthobacteraceae;D_5__Bradyrhizobium	1.14286	0.285049	1	1	1.3472e-05	0
L6	D_0__Bacteria;D_1__Proteobacteria;D_2__Alphaproteobacteria;D_3__Rhodobacterales;D_4__Rhodobacteraceae;D_5__Paracoccus	1.14286	0.285049	1	1	2.54126e-05	0
L6	D_0__Bacteria;D_1__Proteobacteria;D_2__Gammaproteobacteria;D_3__Betaproteobacteriales;D_4__Burkholderiaceae;D_5__Burkholderia-Caballeronia-Paraburkholderia	1.14286	0.285049	1	1	5.18914e-05	0
L6	D_0__Bacteria;D_1__Proteobacteria;D_2__Gammaproteobacteria;D_3__Pseudomonadales;D_4__Moraxellaceae;D_5__Acinetobacter	1.14286	0.285049	1	1	8.47088e-06	0
L6	D_0__Bacteria;D_1__Firmicutes;D_2__Clostridia;D_3__Clostridiales;D_4__Ruminococcaceae;D_4__Ruminococcaceae_unclassified	1.09263	0.29589	1	1	0.00179668	0.0014372
L6	D_0__Bacteria;D_1__Firmicutes;D_2__Clostridia;D_3__Clostridiales;D_4__Family XIII;D_5__[Eubacterium] brachy group	1.08088	0.2985	1	1	1.79627e-05	0.000124689
L6	D_0__Archaea;D_1__Euryarchaeota;D_2__Methanobacteria;D_3__Methanobacteriales;D_4__Methanobacteriaceae;D_5__Methanobrevibacter	0.875	0.349575	1	1	0	1.38061e-05
L6	D_0__Bacteria;D_1__Actinobacteria;D_2__Actinobacteria;D_3__Actinomycetales;D_4__Actinomycetaceae;D_5__Actinomyces	0.875	0.349575	1	1	0	1.61071e-05
L6	D_0__Bacteria;D_1__Bacteroidetes;D_2__Bacteroidia;D_3__Bacteroidales;D_4__Prevotellaceae;D_4__Prevotellaceae_unclassified	0.875	0.349575	1	1	0	1.08479e-05
L6	D_0__Bacteria;D_1__Bacteroidetes;D_2__Bacteroidia;D_3__Bacteroidales;D_4__Prevotellaceae;D_5__Prevotella 9	0.875	0.349575	1	1	0	4.83212e-05
L6	D_0__Bacteria;D_1__Bacteroidetes;D_2__Bacteroidia;D_3__Bacteroidales;D_4__Prevotellaceae;D_5__Prevotellaceae UCG-001	0.875	0.349575	1	1	0	2.76121e-05
L6	D_0__Bacteria;D_1__Bacteroidetes;D_2__Bacteroidia;D_3__Bacteroidales;D_4__Rikenellaceae;D_5__Rikenella	0.875	0.349575	1	1	0	9.20404e-06
L6	D_0__Bacteria;D_1__Bacteroidetes;D_2__Bacteroidia;D_3__Bacteroidales;D_4__Tannerellaceae;D_5__Parabacteroides	0.875	0.349575	1	1	0	8.6783e-05
L6	D_0__Bacteria;D_1__Bacteroidetes;D_2__Bacteroidia;D_3__Flavobacteriales;D_4__Flavobacteriaceae;D_5__Capnocytophaga	0.875	0.349575	1	1	0	1.23646e-05
L6	D_0__Bacteria;D_1__Cyanobacteria;D_2__Oxyphotobacteria;D_3__Chloroplast;D_3__Chloroplast_unclassified;D_3__Chloroplast_unclassified	0.875	0.349575	1	1	0	1.04611e-05
L6	D_0__Bacteria;D_1__Cyanobacteria;D_2__Oxyphotobacteria;D_3__Chloroplast;D_4__Cercis gigantea;D_5__Cercis gigantea	0.875	0.349575	1	1	0	2.16957e-05
L6	D_0__Bacteria;D_1__Cyanobacteria;D_2__Oxyphotobacteria;D_3__Synechococcales;D_4__Cyanobiaceae;D_5__Prochlorococcus MIT9313	0.875	0.349575	1	1	0	9.20404e-06
L6	D_0__Bacteria;D_1__Epsilonbacteraeota;D_2__Campylobacteria;D_3__Campylobacterales;D_4__Campylobacteraceae;D_5__Campylobacter	0.875	0.349575	1	1	0	8.84205e-06
L6	D_0__Bacteria;D_1__Firmicutes;D_2__Clostridia;D_3__Clostridiales;D_4__Christensenellaceae;D_5__Christensenellaceae R-7 group	0.875	0.349575	1	1	0	6.42332e-06
L6	D_0__Bacteria;D_1__Firmicutes;D_2__Clostridia;D_3__Clostridiales;D_4__Eubacteriaceae;D_5__Eubacterium	0.875	0.349575	1	1	0	3.78129e-06
L6	D_0__Bacteria;D_1__Firmicutes;D_2__Clostridia;D_3__Clostridiales;D_4__Family XI;D_5__Parvimonas	0.875	0.349575	1	1	0	6.27668e-06
L6	D_0__Bacteria;D_1__Firmicutes;D_2__Clostridia;D_3__Clostridiales;D_4__Family XIII;D_5__Family XIII AD3011 group	0.875	0.349575	1	1	0	1.67378e-05
L6	D_0__Bacteria;D_1__Firmicutes;D_2__Clostridia;D_3__Clostridiales;D_4__Lachnospiraceae;D_5__Coprococcus 2	0.875	0.349575	1	1	0	3.78129e-06
L6	D_0__Bacteria;D_1__Firmicutes;D_2__Clostridia;D_3__Clostridiales;D_4__Ruminococcaceae;D_5__Butyricicoccus	0.875	0.349575	1	1	0	8.31884e-05
L6	D_0__Bacteria;D_1__Firmicutes;D_2__Negativicutes;D_3__Selenomonadales;D_4__Acidaminococcaceae;D_5__Phascolarctobacterium	0.875	0.349575	1	1	0	9.20404e-06
L6	D_0__Bacteria;D_1__Firmicutes;D_2__Negativicutes;D_3__Selenomonadales;D_4__Veillonellaceae;D_5__Negativicoccus	0.875	0.349575	1	1	0	1.25534e-05
L6	D_0__Bacteria;D_1__Firmicutes;D_2__Negativicutes;D_3__Selenomonadales;D_4__Veillonellaceae;D_5__Selenomonas 3	0.875	0.349575	1	1	0	7.56258e-06
L6	D_0__Bacteria;D_1__Proteobacteria;D_2__Alphaproteobacteria;D_3__Rhodobacterales;D_4__Rhodobacteraceae;D_5__HIMB11	0.875	0.349575	1	1	0	2.16957e-05
L6	D_0__Bacteria;D_1__Proteobacteria;D_2__Deltaproteobacteria;D_3__Desulfovibrionales;D_4__Desulfovibrionaceae;D_5__uncultured	0.875	0.349575	1	1	0	6.27668e-06
L6	D_0__Bacteria;D_1__Proteobacteria;D_2__Gammaproteobacteria;D_3__Alteromonadales;D_4__Marinobacteraceae;D_5__Marinobacter	0.875	0.349575	1	1	0	6.27668e-06
L6	D_0__Bacteria;D_1__Proteobacteria;D_2__Gammaproteobacteria;D_3__Betaproteobacteriales;D_4__Burkholderiaceae;D_5__Janthinobacterium	0.875	0.349575	1	1	0	1.46456e-05
L6	D_0__Bacteria;D_1__Proteobacteria;D_2__Gammaproteobacteria;D_3__Enterobacteriales;D_4__Enterobacteriaceae;D_5__Escherichia-Shigella	0.875	0.349575	1	1	0	1.04611e-05
L6	D_0__Bacteria;D_1__Proteobacteria;D_2__Gammaproteobacteria;D_3__Oceanospirillales;D_4__Endozoicomonadaceae;D_5__Endozoicomonas	0.875	0.349575	1	1	0	6.90303e-06
L6	D_0__Bacteria;D_1__Tenericutes;D_2__Mollicutes;D_3__Mollicutes RF39;D_4__unidentified;D_5__unidentified	0.875	0.349575	1	1	0	9.21201e-06
L6	D_0__Bacteria;D_1__Firmicutes;D_2__Clostridia;D_3__Clostridiales;D_4__Lachnospiraceae;D_5__Lachnospiraceae NK4A136 group	0.857143	0.354539	1	1	0.0154736	0.0214912
L6	D_0__Bacteria;D_1__Bacteroidetes;D_2__Bacteroidia;D_3__Bacteroidales;D_4__Porphyromonadaceae;D_5__Porphyromonas	0.828011	0.362848	1	1	2.05489e-05	7.56258e-06
L6	D_0__Bacteria;D_1__Firmicutes;D_2__Clostridia;D_3__Clostridiales;D_4__Christensenellaceae;D_5__uncultured	0.794118	0.372858	1	1	2.11772e-05	5.78263e-05
L6	D_0__Bacteria;D_1__Proteobacteria;D_2__Gammaproteobacteria;D_3__Betaproteobacteriales;D_4__Burkholderiaceae;D_5__Herbaspirillum	0.794118	0.372858	1	1	3.8119e-05	7.47879e-05
L6	D_0__Bacteria;D_1__Firmicutes;D_2__Clostridia;D_3__Clostridiales;D_4__Lachnospiraceae;D_5__GCA-900066575	0.680556	0.409395	1	1	0.000318126	0.00114394
L6	D_0__Bacteria;D_1__Firmicutes;D_2__Clostridia;D_3__Clostridiales;D_4__Ruminococcaceae;D_5__Ruminiclostridium 9	0.65625	0.417887	1	1	0.00345676	0.00491257
L6	D_0__Bacteria;D_1__Firmicutes;D_2__Clostridia;D_3__Clostridiales;D_4__Family XIII;D_5__[Eubacterium] nodatum group	0.613636	0.433422	1	1	0.000241737	6.81516e-05
L6	D_0__Bacteria;D_1__Firmicutes;D_2__Clostridia;D_3__Clostridiales;D_4__Family XI;D_5__Finegoldia	0.551471	0.457717	1	1	2.97507e-05	3.3103e-05
L6	D_0__Bacteria;D_1__Firmicutes;D_2__Clostridia;D_3__Clostridiales;D_4__Lachnospiraceae;D_5__Tyzzerella	0.535714	0.464214	1	1	0.00022392	0.000466413
L6	D_0__Bacteria;D_1__Firmicutes;D_2__Clostridia;D_3__Clostridiales;D_4__Lachnospiraceae;D_5__Lachnoclostridium	0.483005	0.487064	1	1	0.00230837	0.0042274
L6	D_0__Bacteria;D_1__Firmicutes;D_2__Clostridia;D_3__Clostridiales;D_4__Lachnospiraceae;D_5__Fusicatenibacter	0.437956	0.508111	1	1	9.77971e-06	3.73145e-05
L6	D_0__Bacteria;D_1__Firmicutes;D_2__Bacilli;D_3__Lactobacillales;D_4__Streptococcaceae;D_5__Lactococcus	0.405859	0.524079	1	1	0.00837032	0.00476836
L6	D_0__Bacteria;D_1__Firmicutes;D_2__Clostridia;D_3__Clostridiales;D_4__Lachnospiraceae;D_4__Lachnospiraceae_unclassified	0.334821	0.562834	1	1	0.00316983	0.00401616
L6	D_0__Bacteria;D_1__Firmicutes;D_2__Clostridia;D_3__Clostridiales;D_4__Peptostreptococcaceae;D_5__Romboutsia	0.334821	0.562834	1	1	0.0559364	0.0688821
L6	D_0__Bacteria;D_1__Firmicutes;D_2__Clostridia;D_3__Clostridiales;D_4__Family XI;D_5__Gallicola	0.238095	0.625585	1	1	0.000140676	0.000177941
L6	D_0__Bacteria;D_1__Firmicutes;D_2__Clostridia;D_3__Clostridiales;D_4__Peptococcaceae;D_5__Peptococcus	0.228571	0.632585	1	1	0.000204523	0.000148744
L6	D_0__Bacteria;D_1__Bacteroidetes;D_2__Bacteroidia;D_3__Bacteroidales;D_4__Bacteroidaceae;D_5__Bacteroides	0.218182	0.640429	1	1	0.00678249	0.000421625
L6	D_0__Bacteria;D_1__Firmicutes;D_2__Clostridia;D_3__Clostridiales;D_4__Ruminococcaceae;D_5__Intestinimonas	0.215827	0.642238	1	1	0.001914	0.00208424
L6	D_0__Bacteria;D_1__Bacteroidetes;D_2__Bacteroidia;D_3__Bacteroidales;D_3__Bacteroidales_unclassified;D_3__Bacteroidales_unclassified	0.198529	0.65591	1	1	1.49315e-05	8.20231e-06
L6	D_0__Bacteria;D_1__Firmicutes;D_2__Clostridia;D_3__Clostridiales;D_4__Ruminococcaceae;D_5__GCA-900066225	0.141807	0.706491	1	1	5.94466e-05	0.000173816
L6	D_0__Bacteria;D_1__Bacteroidetes;D_2__Bacteroidia;D_3__Bacteroidales;D_4__Rikenellaceae;D_5__Alistipes	0.120536	0.728454	1	1	0.00502887	0.00605953
L6	D_0__Bacteria;D_1__Firmicutes;D_2__Clostridia;D_3__Clostridiales;D_4__Clostridiaceae 1;D_5__Clostridium sensu stricto 1	0.120536	0.728454	1	1	0.0328231	0.0368304
L6	D_0__Bacteria;D_1__Verrucomicrobia;D_2__Verrucomicrobiae;D_3__Verrucomicrobiales;D_4__Akkermansiaceae;D_5__Akkermansia	0.120536	0.728454	1	1	0.414097	0.361918
L6	D_0__Bacteria;D_1__Firmicutes;D_2__Clostridia;D_3__Clostridiales;D_4__Family XI;D_5__Ezakiella	0.118671	0.730481	1	1	6.07403e-05	9.71832e-05
L6	D_0__Bacteria;D_1__Proteobacteria;D_2__Gammaproteobacteria;D_3__Enterobacteriales;D_4__Enterobacteriaceae;D_5__Enterobacter	0.109489	0.740727	1	1	0.00294551	9.15562e-05
L6	D_0__Bacteria;D_1__Proteobacteria;D_2__Gammaproteobacteria;D_3__Pseudomonadales;D_4__Pseudomonadaceae;D_5__Pseudomonas	0.109489	0.740727	1	1	5.86783e-05	4.04681e-05
L6	D_0__Bacteria;D_1__Firmicutes;D_2__Clostridia;D_3__Clostridiales;D_4__Ruminococcaceae;D_5__Oscillibacter	0.0838551	0.77214	1	1	0.00132371	0.00236917
L6	D_0__Bacteria;D_1__Firmicutes;D_2__Clostridia;D_3__Clostridiales;D_4__Ruminococcaceae;D_5__Ruminococcaceae UCG-013	0.0838551	0.77214	1	1	0.000457149	0.000453619
L6	D_0__Bacteria;D_1__Firmicutes;D_2__Clostridia;D_3__Clostridiales;D_4__Ruminococcaceae;D_5__uncultured	0.0838551	0.77214	1	1	0.00218784	0.00161875
L6	D_0__Bacteria;D_1__Firmicutes;D_2__Bacilli;D_3__Lactobacillales;D_4__Lactobacillaceae;D_5__Lactobacillus	0.0535714	0.816961	1	1	0.0255749	0.0321874
L6	D_0__Bacteria;D_1__Firmicutes;D_2__Erysipelotrichia;D_3__Erysipelotrichales;D_4__Erysipelotrichaceae;D_5__Faecalibaculum	0.0535714	0.816961	1	1	0.111178	0.115722
L6	D_0__Bacteria;D_1__Firmicutes;D_2__Clostridia;D_3__Clostridiales;D_4__Family XIII;D_5__Anaerovorax	0.0382653	0.844911	1	1	3.8119e-05	4.60202e-06
L6	D_0__Bacteria;D_1__Firmicutes;D_2__Negativicutes;D_3__Selenomonadales;D_4__Veillonellaceae;D_5__Dialister	0.0382653	0.844911	1	1	1.46696e-05	4.28222e-06
L6	D_0__Bacteria;D_1__Firmicutes;D_2__Clostridia;D_3__Clostridiales;D_4__Ruminococcaceae;D_5__Ruminococcaceae UCG-004	0.014881	0.902909	1	1	0.000310086	0.000314057
L6	D_0__Bacteria;D_1__Firmicutes;D_2__Clostridia;D_3__Clostridiales;D_4__Peptococcaceae;D_5__uncultured	0.0136364	0.907038	1	1	0.000607188	0.000646946
L6	D_0__Bacteria;D_1__Firmicutes;D_2__Clostridia;D_3__Clostridiales;D_4__Clostridiales vadinBB60 group;D_5__uncultured bacterium	0.0133929	0.907869	1	1	0.00484945	0.00405386
L6	D_0__Bacteria;D_1__Bacteroidetes;D_2__Bacteroidia;D_3__Bacteroidales;D_4__Muribaculaceae;D_4__Muribaculaceae_unclassified	0	1	1	1	9.77971e-06	8.56443e-06
L6	D_0__Bacteria;D_1__Firmicutes;D_2__Clostridia;D_3__Clostridiales;D_4__Lachnospiraceae;D_5__Anaerostipes	0	1	1	1	1.29729e-05	2.53111e-05
L6	D_0__Bacteria;D_1__Firmicutes;D_2__Clostridia;D_3__Clostridiales;D_4__Ruminococcaceae;D_5__Ruminococcaceae UCG-009	0	1	1	1	1.27063e-05	3.02503e-05
L6	D_0__Bacteria;D_1__Firmicutes;D_2__Erysipelotrichia;D_3__Erysipelotrichales;D_4__Erysipelotrichaceae;D_5__Dubosiella	0	1	1	1	1.29729e-05	2.53117e-05
L6	D_0__Bacteria;D_1__Firmicutes;D_2__Erysipelotrichia;D_3__Erysipelotrichales;D_4__Erysipelotrichaceae;D_5__Turicibacter	0	1	1	1	0.070634	0.0732849
L6	D_0__Bacteria;D_1__Firmicutes;D_2__Erysipelotrichia;D_3__Erysipelotrichales;D_4__Erysipelotrichaceae;D_5__uncultured	0	1	1	1	1.27063e-05	2.89277e-05
L7	D_0__Bacteria;D_1__Firmicutes;D_2__Clostridia;D_3__Clostridiales;D_4__Ruminococcaceae;D_5__Ruminococcus 1;D_6__metagenome	11.6667	0.000636299	0.0970913	0.310514	0	0.00758957
L7	D_0__Bacteria;D_1__Firmicutes;D_2__Clostridia;D_3__Clostridiales;D_4__Lachnospiraceae;D_5__[Eubacterium] xylanophilum group;D_6__uncultured bacterium	11.2	0.000817973	0.0970913	0.399171	1.95594e-05	0.00794756
L7	D_0__Bacteria;D_1__Firmicutes;D_2__Clostridia;D_3__Clostridiales;D_4__Ruminococcaceae;D_5__Ruminococcus 1;D_5__Ruminococcus_1_unclassified	11.2	0.000817973	0.0970913	0.399171	2.16214e-05	0.00771185
L7	D_0__Bacteria;D_1__Firmicutes;D_2__Clostridia;D_3__Clostridiales;D_4__Lachnospiraceae;D_5__Lachnospiraceae NK4A136 group;D_5__Lachnospiraceae_NK4A136_group_unclassified	10.8889	0.000967428	0.0970913	0.472105	5.16249e-05	0.00237194
L7	D_0__Bacteria;D_1__Firmicutes;D_2__Clostridia;D_3__Clostridiales;D_4__Lachnospiraceae;D_5__Roseburia;D_6__uncultured bacterium	10.5755	0.00114594	0.0970913	0.559218	0.000385096	0.00493994
L7	D_0__Bacteria;D_1__Bacteroidetes;D_2__Bacteroidia;D_3__Bacteroidales;D_4__Muribaculaceae;D_5__uncultured Bacteroidales bacterium;D_6__uncultured Bacteroidales bacterium	10.5	0.00119375	0.0970913	0.582548	0.00454948	0.0555384
L7	D_0__Bacteria;D_1__Firmicutes;D_2__Clostridia;D_3__Clostridiales;D_4__Ruminococcaceae;D_5__[Eubacterium] coprostanoligenes group;D_5__[Eubacterium]_coprostanoligenes_group_unclassified	9.94091	0.00161646	0.104523	0.788831	0.00114517	0.011105
L7	D_0__Bacteria;D_1__Firmicutes;D_2__Clostridia;D_3__Clostridiales;D_4__Ruminococcaceae;D_5__Ruminococcaceae NK4A214 group;D_6__uncultured bacterium	9.83363	0.0017135	0.104523	0.836186	0.000175202	0.00159452
L7	D_0__Bacteria;D_1__Firmicutes;D_2__Clostridia;D_3__Clostridiales;D_4__Lachnospiraceae;D_5__Lachnospiraceae NK4A136 group;D_6__Lachnospiraceae bacterium COE1	9.45772	0.00210262	0.114009	1	0	0.00450879
L7	D_0__Bacteria;D_1__Bacteroidetes;D_2__Bacteroidia;D_3__Bacteroidales;D_4__Muribaculaceae;D_5__Muribaculum;D_6__uncultured bacterium	8.52273	0.00350738	0.17116	1	0.000219864	0.00173507
L7	D_0__Bacteria;D_1__Firmicutes;D_2__Clostridia;D_3__Clostridiales;D_4__Lachnospiraceae;D_5__Lachnospiraceae UCG-006;D_6__uncultured bacterium	7.87202	0.00502054	0.22273	1	3.38835e-05	0.001127
L7	D_0__Bacteria;D_1__Firmicutes;D_2__Clostridia;D_3__Clostridiales;D_4__Lachnospiraceae;D_5__Acetitomaculum;D_6__Firmicutes bacterium CAG_194_44_15	7.51705	0.00611178	0.229427	1	0	0.000390471
L7	D_0__Bacteria;D_1__Firmicutes;D_2__Clostridia;D_3__Clostridiales;D_4__Lachnospiraceae;D_5__Lachnospiraceae UCG-001;D_6__uncultured bacterium	7.51705	0.00611178	0.229427	1	0	0.000907294
L7	D_0__Bacteria;D_1__Patescibacteria;D_2__Saccharimonadia;D_3__Saccharimonadales;D_4__Saccharimonadaceae;D_5__Candidatus Saccharimonas;D_6__uncultured bacterium	6.125	0.0133283	0.464587	1	0.000322722	0.00159323
L7	D_0__Bacteria;D_1__Firmicutes;D_2__Clostridia;D_3__Clostridiales;D_4__Lachnospiraceae;D_5__uncultured;D_5__uncultured_unclassified	5.68803	0.0170811	0.520973	1	4.23544e-05	0.000608745
L7	D_0__Bacteria;D_1__Firmicutes;D_2__Clostridia;D_3__Clostridiales;D_4__Ruminococcaceae;D_5__Ruminococcaceae UCG-014;D_6__uncultured rumen bacterium	5.68803	0.0170811	0.520973	1	8.74046e-05	0.0015793
L7	D_0__Bacteria;D_1__Firmicutes;D_2__Clostridia;D_3__Clostridiales;D_4__Ruminococcaceae;D_5__Ruminococcaceae UCG-014;D_6__uncultured bacterium	5.55556	0.0184221	0.528823	1	0.000276518	0.00202104
L7	D_0__Bacteria;D_1__Tenericutes;D_2__Mollicutes;D_3__Mollicutes RF39;D_4__uncultured bacterium;D_5__uncultured bacterium;D_6__uncultured bacterium	5.37202	0.0204622	0.554754	1	0.000345818	0.000945956
L7	D_0__Bacteria;D_1__Firmicutes;D_2__Bacilli;D_3__Lactobacillales;D_4__Lactobacillaceae;D_5__Lactobacillus;D_6__Lactobacillus gasseri	5.10504	0.0238564	0.612733	1	0.00662305	7.83731e-05
L7	D_0__Bacteria;D_1__Tenericutes;D_2__Mollicutes;D_3__Anaeroplasmatales;D_4__Anaeroplasmataceae;D_5__Anaeroplasma;D_6__uncultured bacterium	4.82143	0.028108	0.655121	1	0.000154964	0.00112538
L7	D_0__Bacteria;D_1__Actinobacteria;D_2__Coriobacteriia;D_3__Coriobacteriales;D_4__Eggerthellaceae;D_5__Enterorhabdus;D_6__uncultured bacterium	4.5	0.0338949	0.655121	1	0.000263252	0.000994716
L7	D_0__Bacteria;D_1__Firmicutes;D_2__Clostridia;D_3__Clostridiales;D_4__Family XI;D_5__Anaerococcus;D_6__uncultured bacterium	4.32353	0.0375889	0.655121	1	0	0.000175338
L7	D_0__Bacteria;D_1__Firmicutes;D_2__Clostridia;D_3__Clostridiales;D_4__Lachnospiraceae;D_5__Lachnospiraceae AC2044 group;D_6__uncultured bacterium	4.32353	0.0375889	0.655121	1	0	0.00188834
L7	D_0__Bacteria;D_1__Firmicutes;D_2__Clostridia;D_3__Clostridiales;D_4__Lachnospiraceae;D_5__Lachnospiraceae NK4A136 group;D_6__Clostridiales bacterium CIEAF 020	4.32353	0.0375889	0.655121	1	0	0.000373168
L7	D_0__Bacteria;D_1__Firmicutes;D_2__Clostridia;D_3__Clostridiales;D_4__Ruminococcaceae;D_5__Ruminiclostridium 5;D_6__Ruminiclostridium sp. KB18	4.32353	0.0375889	0.655121	1	0	0.000192974
L7	D_0__Bacteria;D_1__Firmicutes;D_2__Clostridia;D_3__Clostridiales;D_4__Ruminococcaceae;D_5__Ruminiclostridium 6;D_6__uncultured bacterium	4.32353	0.0375889	0.655121	1	0	0.000720885
L7	D_0__Bacteria;D_1__Firmicutes;D_2__Clostridia;D_3__Clostridiales;D_4__Ruminococcaceae;D_5__Ruminococcaceae UCG-014;D_6__unidentified	4.32353	0.0375889	0.655121	1	0	0.00139417
L7	D_0__Bacteria;D_1__Tenericutes;D_2__Mollicutes;D_3__Mollicutes RF39;D_3__Mollicutes_RF39_unclassified;D_3__Mollicutes_RF39_unclassified;D_3__Mollicutes_RF39_unclassified	4.32353	0.0375889	0.655121	1	0	9.60261e-05
L7	D_0__Bacteria;D_1__Firmicutes;D_2__Clostridia;D_3__Clostridiales;D_4__Lachnospiraceae;D_5__Lachnospiraceae NK4A136 group;D_6__Lachnospiraceae bacterium 10-1	3.99209	0.0457144	0.765339	1	0.00612703	8.96434e-05
L7	D_0__Bacteria;D_1__Firmicutes;D_2__Clostridia;D_3__Clostridiales;D_4__Ruminococcaceae;D_5__Ruminiclostridium 5;D_6__uncultured bacterium	3.88929	0.0485951	0.765339	1	0.000681142	0.000266398
L7	D_0__Bacteria;D_1__Firmicutes;D_2__Clostridia;D_3__Clostridiales;D_4__Lachnospiraceae;D_5__A2;D_6__uncultured bacterium	3.87746	0.0489385	0.765339	1	0.00122656	0.00421797
L7	D_0__Bacteria;D_1__Actinobacteria;D_2__Actinobacteria;D_3__Actinomycetales;D_4__Actinomycetaceae;D_5__Varibaculum;D_6__uncultured bacterium	3.83523	0.0501862	0.765339	1	2.59457e-05	0.000177258
L7	D_0__Bacteria;D_1__Actinobacteria;D_2__Actinobacteria;D_3__Bifidobacteriales;D_4__Bifidobacteriaceae;D_5__Bifidobacterium;D_6__uncultured bacterium	3.7125	0.0540064	0.798641	1	0.0221376	0.00408617
L7	D_0__Bacteria;D_1__Bacteroidetes;D_2__Bacteroidia;D_3__Bacteroidales;D_4__Muribaculaceae;D_5__uncultured bacterium;D_6__uncultured bacterium	3.42857	0.0640775	0.893424	1	0.165167	0.107236
L7	D_0__Bacteria;D_1__Firmicutes;D_2__Clostridia;D_3__Clostridiales;D_4__Lachnospiraceae;D_5__uncultured;D_6__uncultured bacterium	3.42857	0.0640775	0.893424	1	0.00101823	0.00391839
L7	D_0__Bacteria;D_1__Bacteroidetes;D_2__Bacteroidia;D_3__Bacteroidales;D_4__Bacteroidaceae;D_5__Bacteroides;D_6__Bacteroides ovatus V975	3.01779	0.0823555	0.934639	1	0	0.00014672
L7	D_0__Bacteria;D_1__Firmicutes;D_2__Bacilli;D_3__Lactobacillales;D_4__Aerococcaceae;D_5__Facklamia;D_6__Facklamia ignava CCUG 37419	3.01779	0.0823555	0.934639	1	0	6.37735e-05
L7	D_0__Bacteria;D_1__Firmicutes;D_2__Clostridia;D_3__Clostridiales;D_3__Clostridiales_unclassified;D_3__Clostridiales_unclassified;D_3__Clostridiales_unclassified	3.01779	0.0823555	0.934639	1	0	3.58875e-05
L7	D_0__Bacteria;D_1__Firmicutes;D_2__Clostridia;D_3__Clostridiales;D_4__Clostridiales vadinBB60 group;D_5__uncultured Clostridia bacterium;D_6__uncultured Clostridia bacterium	3.01779	0.0823555	0.934639	1	0	9.37204e-05
L7	D_0__Bacteria;D_1__Firmicutes;D_2__Clostridia;D_3__Clostridiales;D_4__Lachnospiraceae;D_5__Acetatifactor;D_6__uncultured bacterium	3.01779	0.0823555	0.934639	1	0	0.000138137
L7	D_0__Bacteria;D_1__Firmicutes;D_2__Clostridia;D_3__Clostridiales;D_4__Lachnospiraceae;D_5__uncultured;D_6__Clostridium sp. Culture-54	3.01779	0.0823555	0.934639	1	0	9.05136e-05
L7	D_0__Bacteria;D_1__Firmicutes;D_2__Clostridia;D_3__Clostridiales;D_4__Peptostreptococcaceae;D_4__Peptostreptococcaceae_unclassified;D_4__Peptostreptococcaceae_unclassified	3.01779	0.0823555	0.934639	1	0	5.07038e-05
L7	D_0__Bacteria;D_1__Firmicutes;D_2__Clostridia;D_3__Clostridiales;D_4__Ruminococcaceae;D_5__Intestinimonas;D_6__uncultured Ruminococcaceae bacterium	3.01779	0.0823555	0.934639	1	0	8.93229e-05
L7	D_0__Bacteria;D_1__Firmicutes;D_2__Clostridia;D_3__Clostridiales;D_4__Ruminococcaceae;D_5__Ruminococcaceae UCG-010;D_6__uncultured organism	2.82089	0.0930451	1	1	0.000982171	0.000463703
L7	D_0__Bacteria;D_1__Firmicutes;D_2__Clostridia;D_3__Clostridiales;D_4__Lachnospiraceae;D_5__Roseburia;D_5__Roseburia_unclassified	2.44898	0.117601	1	1	5.67509e-05	0
L7	D_0__Bacteria;D_1__Firmicutes;D_2__Clostridia;D_3__Clostridiales;D_4__Peptostreptococcaceae;D_5__uncultured;D_5__uncultured_unclassified	2.44898	0.117601	1	1	2.76424e-05	0
L7	D_0__Bacteria;D_1__Firmicutes;D_2__Clostridia;D_3__Clostridiales;D_4__Ruminococcaceae;D_5__Subdoligranulum;D_6__uncultured bacterium	2.44898	0.117601	1	1	0.00222607	0
L7	D_0__Bacteria;D_1__Proteobacteria;D_2__Gammaproteobacteria;D_3__Enterobacteriales;D_4__Enterobacteriaceae;D_4__Enterobacteriaceae_unclassified;D_4__Enterobacteriaceae_unclassified	2.44898	0.117601	1	1	7.50256e-05	0
L7	D_0__Bacteria;D_1__Proteobacteria;D_2__Gammaproteobacteria;D_3__Betaproteobacteriales;D_4__Burkholderiaceae;D_5__Parasutterella;D_6__uncultured organism	2.27968	0.131079	1	1	0.00220479	0.000741391
L7	D_0__Bacteria;D_1__Firmicutes;D_2__Clostridia;D_3__Clostridiales;D_4__Ruminococcaceae;D_5__Ruminiclostridium;D_6__uncultured bacterium	2.26339	0.132464	1	1	0.00400221	0.00788852
L7	D_0__Bacteria;D_1__Firmicutes;D_2__Clostridia;D_3__Clostridiales;D_4__Lachnospiraceae;D_5__Blautia;D_6__Lachnospiraceae bacterium 28-4	1.94245	0.163403	1	1	0.00448703	0.000860721
L7	D_0__Bacteria;D_1__Actinobacteria;D_2__Actinobacteria;D_3__Corynebacteriales;D_4__Corynebacteriaceae;D_5__Corynebacterium 1;D_6__unidentified	1.875	0.170904	1	1	0	4.5185e-05
L7	D_0__Bacteria;D_1__Firmicutes;D_2__Bacilli;D_3__Bacillales;D_4__Staphylococcaceae;D_5__Staphylococcus;D_6__Staphylococcus aureus	1.875	0.170904	1	1	0	8.14441e-05
L7	D_0__Bacteria;D_1__Firmicutes;D_2__Bacilli;D_3__Lactobacillales;D_4__Streptococcaceae;D_5__Streptococcus;D_6__Streptococcus danieliae	1.875	0.170904	1	1	0	2.16193e-05
L7	D_0__Bacteria;D_1__Firmicutes;D_2__Bacilli;D_3__Lactobacillales;D_4__Streptococcaceae;D_5__Streptococcus;D_6__Streptococcus salivarius subsp. thermophilus	1.875	0.170904	1	1	0	9.14688e-05
L7	D_0__Bacteria;D_1__Firmicutes;D_2__Clostridia;D_3__Clostridiales;D_4__Family XI;D_5__Peptoniphilus;D_6__Peptoniphilus obesi ph1	1.875	0.170904	1	1	0	2.95848e-05
L7	D_0__Bacteria;D_1__Firmicutes;D_2__Clostridia;D_3__Clostridiales;D_4__Family XI;D_5__Peptoniphilus;D_6__Peptoniphilus sp. KHD5	1.875	0.170904	1	1	0	3.07727e-05
L7	D_0__Bacteria;D_1__Firmicutes;D_2__Clostridia;D_3__Clostridiales;D_4__Family XI;D_5__Peptoniphilus;D_6__uncultured organism	1.875	0.170904	1	1	0	2.7533e-05
L7	D_0__Bacteria;D_1__Firmicutes;D_2__Clostridia;D_3__Clostridiales;D_4__Family XIII;D_5__Family XIII UCG-001;D_6__uncultured bacterium	1.875	0.170904	1	1	0	2.78382e-05
L7	D_0__Bacteria;D_1__Firmicutes;D_2__Clostridia;D_3__Clostridiales;D_4__Lachnospiraceae;D_5__Lachnoclostridium;D_6__Dorea sp. 5-2	1.875	0.170904	1	1	0	0.000138988
L7	D_0__Bacteria;D_1__Firmicutes;D_2__Clostridia;D_3__Clostridiales;D_4__Lachnospiraceae;D_5__Lachnospiraceae NK4A136 group;D_6__uncultured rumen bacterium	1.875	0.170904	1	1	0	0.00017007
L7	D_0__Bacteria;D_1__Firmicutes;D_2__Clostridia;D_3__Clostridiales;D_4__Lachnospiraceae;D_5__Lachnospiraceae UCG-002;D_6__uncultured bacterium	1.875	0.170904	1	1	0	5.9224e-05
L7	D_0__Bacteria;D_1__Firmicutes;D_2__Clostridia;D_3__Clostridiales;D_4__Lachnospiraceae;D_5__Marvinbryantia;D_6__Clostridiales bacterium CIEAF 012	1.875	0.170904	1	1	0	8.82027e-05
L7	D_0__Bacteria;D_1__Firmicutes;D_2__Clostridia;D_3__Clostridiales;D_4__Lachnospiraceae;D_5__Marvinbryantia;D_6__uncultured bacterium	1.875	0.170904	1	1	0	0.000177483
L7	D_0__Bacteria;D_1__Firmicutes;D_2__Clostridia;D_3__Clostridiales;D_4__Lachnospiraceae;D_5__Roseburia;D_6__Clostridium sp. Clone-44	1.875	0.170904	1	1	0	0.000282708
L7	D_0__Bacteria;D_1__Firmicutes;D_2__Clostridia;D_3__Clostridiales;D_4__Lachnospiraceae;D_5__Tyzzerella 3;D_6__uncultured bacterium	1.875	0.170904	1	1	0	2.79724e-05
L7	D_0__Bacteria;D_1__Firmicutes;D_2__Clostridia;D_3__Clostridiales;D_4__Ruminococcaceae;D_5__Anaerotruncus;D_6__uncultured bacterium	1.875	0.170904	1	1	0	8.20248e-05
L7	D_0__Bacteria;D_1__Firmicutes;D_2__Clostridia;D_3__Clostridiales;D_4__Ruminococcaceae;D_5__Faecalibacterium;D_6__uncultured bacterium	1.875	0.170904	1	1	0	5.0461e-05
L7	D_0__Bacteria;D_1__Firmicutes;D_2__Clostridia;D_3__Clostridiales;D_4__Ruminococcaceae;D_5__uncultured;D_6__uncultured Clostridium sp.	1.875	0.170904	1	1	0	7.35295e-05
L7	D_0__Bacteria;D_1__Firmicutes;D_2__Negativicutes;D_3__Selenomonadales;D_4__Veillonellaceae;D_5__Veillonella;D_6__uncultured Veillonellaceae bacterium	1.875	0.170904	1	1	0	1.60848e-05
L7	D_0__Bacteria;D_1__Fusobacteria;D_2__Fusobacteriia;D_3__Fusobacteriales;D_4__Fusobacteriaceae;D_5__Fusobacterium;D_6__uncultured bacterium	1.875	0.170904	1	1	0	1.55501e-05
L7	D_0__Bacteria;D_1__Firmicutes;D_2__Clostridia;D_3__Clostridiales;D_4__Lachnospiraceae;D_5__Lachnoclostridium;D_5__Lachnoclostridium_unclassified	1.41176	0.234764	1	1	2.11772e-05	0.000193382
L7	D_0__Bacteria;D_1__Firmicutes;D_2__Clostridia;D_3__Clostridiales;D_4__Lachnospiraceae;D_5__Lachnospiraceae NK4A136 group;D_6__uncultured bacterium	1.33929	0.24716	1	1	0.00929494	0.0139776
L7	D_0__Bacteria;D_0__Bacteria_unclassified;D_0__Bacteria_unclassified;D_0__Bacteria_unclassified;D_0__Bacteria_unclassified;D_0__Bacteria_unclassified;D_0__Bacteria_unclassified	1.21519	0.270307	1	1	0.00665384	2.00599e-05
L7	D_0__Bacteria;D_1__Tenericutes;D_2__Mollicutes;D_3__Mollicutes RF39;D_4__gut metagenome;D_5__gut metagenome;D_6__gut metagenome	1.20536	0.272254	1	1	0.000163247	0.000784433
L7	D_0__Bacteria;D_1__Actinobacteria;D_2__Actinobacteria;D_3__Micrococcales;D_4__Micrococcaceae;D_5__Kocuria;D_6__Kocuria carniphila	1.14286	0.285049	1	1	2.93391e-05	0
L7	D_0__Bacteria;D_1__Actinobacteria;D_2__Actinobacteria;D_3__Micrococcales;D_4__Micrococcaceae;D_5__Rothia;D_6__uncultured bacterium	1.14286	0.285049	1	1	1.72971e-05	0
L7	D_0__Bacteria;D_1__Bacteroidetes;D_2__Bacteroidia;D_3__Bacteroidales;D_4__Bacteroidaceae;D_5__Bacteroides;D_6__Bacteroides acidifaciens	1.14286	0.285049	1	1	2.38006e-05	0
L7	D_0__Bacteria;D_1__Bacteroidetes;D_2__Bacteroidia;D_3__Bacteroidales;D_4__Bacteroidaceae;D_5__Bacteroides;D_6__Bacteroides dorei	1.14286	0.285049	1	1	0.00662739	0
L7	D_0__Bacteria;D_1__Bacteroidetes;D_2__Bacteroidia;D_3__Bacteroidales;D_4__Muribaculaceae;D_5__Muribaculum;D_6__Parabacteroides sp. YL27	1.14286	0.285049	1	1	1.72971e-05	0
L7	D_0__Bacteria;D_1__Bacteroidetes;D_2__Bacteroidia;D_3__Bacteroidales;D_4__Paludibacteraceae;D_5__F0058;D_6__uncultured bacterium	1.14286	0.285049	1	1	1.72971e-05	0
L7	D_0__Bacteria;D_1__Bacteroidetes;D_2__Bacteroidia;D_3__Bacteroidales;D_4__Prevotellaceae;D_5__Prevotella 7;D_6__uncultured bacterium	1.14286	0.285049	1	1	1.29729e-05	0
L7	D_0__Bacteria;D_1__Bacteroidetes;D_2__Bacteroidia;D_3__Bacteroidales;D_4__Prevotellaceae;D_5__Prevotellaceae NK3B31 group;D_6__uncultured bacterium	1.14286	0.285049	1	1	1.72971e-05	0
L7	D_0__Bacteria;D_1__Bacteroidetes;D_2__Bacteroidia;D_3__Bacteroidales;D_4__Rikenellaceae;D_5__Rikenellaceae RC9 gut group;D_5__Rikenellaceae_RC9_gut_group_unclassified	1.14286	0.285049	1	1	5.95015e-06	0
L7	D_0__Bacteria;D_1__Deferribacteres;D_2__Deferribacteres;D_3__Deferribacterales;D_4__Deferribacteraceae;D_5__Mucispirillum;D_6__Mucispirillum schaedleri ASF457	1.14286	0.285049	1	1	1.95594e-05	0
L7	D_0__Bacteria;D_1__Firmicutes;D_1__Firmicutes_unclassified;D_1__Firmicutes_unclassified;D_1__Firmicutes_unclassified;D_1__Firmicutes_unclassified;D_1__Firmicutes_unclassified	1.14286	0.285049	1	1	8.92522e-06	0
L7	D_0__Bacteria;D_1__Firmicutes;D_2__Bacilli;D_2__Bacilli_unclassified;D_2__Bacilli_unclassified;D_2__Bacilli_unclassified;D_2__Bacilli_unclassified	1.14286	0.285049	1	1	2.44493e-05	0
L7	D_0__Bacteria;D_1__Firmicutes;D_2__Bacilli;D_3__Lactobacillales;D_4__Streptococcaceae;D_5__Streptococcus;D_5__Streptococcus_unclassified	1.14286	0.285049	1	1	2.44493e-05	0
L7	D_0__Bacteria;D_1__Firmicutes;D_2__Clostridia;D_3__Clostridiales;D_4__Clostridiaceae 1;D_5__Clostridium sensu stricto 1;D_5__Clostridium_sensu_stricto_1_unclassified	1.14286	0.285049	1	1	3.91188e-05	0
L7	D_0__Bacteria;D_1__Firmicutes;D_2__Clostridia;D_3__Clostridiales;D_4__Clostridiaceae 1;D_5__Clostridium sensu stricto 1;D_6__uncultured Firmicutes bacterium	1.14286	0.285049	1	1	8.47088e-05	0
L7	D_0__Bacteria;D_1__Firmicutes;D_2__Clostridia;D_3__Clostridiales;D_4__Family XI;D_5__Ezakiella;D_5__Ezakiella_unclassified	1.14286	0.285049	1	1	1.95594e-05	0
L7	D_0__Bacteria;D_1__Firmicutes;D_2__Clostridia;D_3__Clostridiales;D_4__Family XI;D_5__Peptoniphilus;D_6__Peptoniphilus lacrimalis	1.14286	0.285049	1	1	1.46696e-05	0
L7	D_0__Bacteria;D_1__Firmicutes;D_2__Clostridia;D_3__Clostridiales;D_4__Lachnospiraceae;D_5__Blautia;D_5__Blautia_unclassified	1.14286	0.285049	1	1	1.14006e-05	0
L7	D_0__Bacteria;D_1__Firmicutes;D_2__Clostridia;D_3__Clostridiales;D_4__Lachnospiraceae;D_5__Roseburia;D_6__Eubacterium plexicaudatum ASF492	1.14286	0.285049	1	1	4.75672e-05	0
L7	D_0__Bacteria;D_1__Firmicutes;D_2__Clostridia;D_3__Clostridiales;D_4__Lachnospiraceae;D_5__[Eubacterium] hallii group;D_6__uncultured organism	1.14286	0.285049	1	1	1.72971e-05	0
L7	D_0__Bacteria;D_1__Firmicutes;D_2__Clostridia;D_3__Clostridiales;D_4__Peptococcaceae;D_5__uncultured;D_5__uncultured_unclassified	1.14286	0.285049	1	1	8.92522e-06	0
L7	D_0__Bacteria;D_1__Firmicutes;D_2__Clostridia;D_3__Clostridiales;D_4__Ruminococcaceae;D_5__Oscillibacter;D_5__Oscillibacter_unclassified	1.14286	0.285049	1	1	9.77971e-06	0
L7	D_0__Bacteria;D_1__Firmicutes;D_2__Clostridia;D_3__Clostridiales;D_4__Ruminococcaceae;D_5__Ruminococcaceae NK4A214 group;D_5__Ruminococcaceae_NK4A214_group_unclassified	1.14286	0.285049	1	1	2.44493e-05	0
L7	D_0__Bacteria;D_1__Firmicutes;D_2__Clostridia;D_3__Clostridiales;D_4__Ruminococcaceae;D_5__Ruminococcaceae UCG-002;D_5__Ruminococcaceae_UCG-002_unclassified	1.14286	0.285049	1	1	0.00515464	0
L7	D_0__Bacteria;D_1__Firmicutes;D_2__Clostridia;D_3__Clostridiales;D_4__Ruminococcaceae;D_5__Ruminococcaceae UCG-009;D_6__unidentified	1.14286	0.285049	1	1	1.27063e-05	0
L7	D_0__Bacteria;D_1__Firmicutes;D_2__Clostridia;D_3__Clostridiales;D_4__Ruminococcaceae;D_5__Ruminococcus 1;D_6__uncultured Ruminococcus sp.	1.14286	0.285049	1	1	1.72971e-05	0
L7	D_0__Bacteria;D_1__Firmicutes;D_2__Clostridia;D_3__Clostridiales;D_4__Ruminococcaceae;D_5__uncultured;D_5__uncultured_unclassified	1.14286	0.285049	1	1	1.3472e-05	0
L7	D_0__Bacteria;D_1__Firmicutes;D_2__Erysipelotrichia;D_3__Erysipelotrichales;D_4__Erysipelotrichaceae;D_5__Dubosiella;D_6__Firmicutes bacterium M10-2	1.14286	0.285049	1	1	1.29729e-05	0
L7	D_0__Bacteria;D_1__Firmicutes;D_2__Erysipelotrichia;D_3__Erysipelotrichales;D_4__Erysipelotrichaceae;D_5__Erysipelatoclostridium;D_6__uncultured bacterium	1.14286	0.285049	1	1	6.84267e-05	0
L7	D_0__Bacteria;D_1__Firmicutes;D_2__Erysipelotrichia;D_3__Erysipelotrichales;D_4__Erysipelotrichaceae;D_5__Turicibacter;D_5__Turicibacter_unclassified	1.14286	0.285049	1	1	4.93974e-05	0
L7	D_0__Bacteria;D_1__Firmicutes;D_2__Erysipelotrichia;D_3__Erysipelotrichales;D_4__Erysipelotrichaceae;D_5__uncultured bacterium;D_6__uncultured bacterium	1.14286	0.285049	1	1	1.19003e-05	0
L7	D_0__Bacteria;D_1__Firmicutes;D_2__Negativicutes;D_3__Selenomonadales;D_4__Veillonellaceae;D_5__Dialister;D_6__uncultured bacterium	1.14286	0.285049	1	1	1.46696e-05	0
L7	D_0__Bacteria;D_1__Proteobacteria;D_2__Alphaproteobacteria;D_3__Caulobacterales;D_4__Caulobacteraceae;D_5__Brevundimonas;D_6__Brevundimonas diminuta	1.14286	0.285049	1	1	1.48754e-05	0
L7	D_0__Bacteria;D_1__Proteobacteria;D_2__Alphaproteobacteria;D_3__Rhizobiales;D_4__Xanthobacteraceae;D_5__Bradyrhizobium;D_6__Bradyrhizobium elkanii	1.14286	0.285049	1	1	1.3472e-05	0
L7	D_0__Bacteria;D_1__Proteobacteria;D_2__Alphaproteobacteria;D_3__Rhodobacterales;D_4__Rhodobacteraceae;D_5__Paracoccus;D_5__Paracoccus_unclassified	1.14286	0.285049	1	1	2.54126e-05	0
L7	D_0__Bacteria;D_1__Proteobacteria;D_2__Gammaproteobacteria;D_3__Betaproteobacteriales;D_4__Burkholderiaceae;D_5__Burkholderia-Caballeronia-Paraburkholderia;D_5__Burkholderia-Caballeronia-Paraburkholderia_unclassified	1.14286	0.285049	1	1	5.18914e-05	0
L7	D_0__Bacteria;D_1__Proteobacteria;D_2__Gammaproteobacteria;D_3__Pseudomonadales;D_4__Moraxellaceae;D_5__Acinetobacter;D_6__Acinetobacter junii	1.14286	0.285049	1	1	8.47088e-06	0
L7	D_0__Bacteria;D_1__Proteobacteria;D_2__Gammaproteobacteria;D_3__Pseudomonadales;D_4__Pseudomonadaceae;D_5__Pseudomonas;D_6__Pseudomonas fragi	1.14286	0.285049	1	1	5.86783e-05	0
L7	D_0__Bacteria;D_1__Firmicutes;D_2__Clostridia;D_3__Clostridiales;D_4__Ruminococcaceae;D_4__Ruminococcaceae_unclassified;D_4__Ruminococcaceae_unclassified	1.09263	0.29589	1	1	0.00179668	0.0014372
L7	D_0__Bacteria;D_1__Firmicutes;D_2__Clostridia;D_3__Clostridiales;D_4__Family XI;D_5__Peptoniphilus;D_6__uncultured bacterium	1.08088	0.2985	1	1	4.04376e-05	1.927e-05
L7	D_0__Bacteria;D_1__Firmicutes;D_2__Clostridia;D_3__Clostridiales;D_4__Family XIII;D_5__[Eubacterium] brachy group;D_6__uncultured bacterium	1.08088	0.2985	1	1	1.79627e-05	0.000124689
L7	D_0__Archaea;D_1__Euryarchaeota;D_2__Methanobacteria;D_3__Methanobacteriales;D_4__Methanobacteriaceae;D_5__Methanobrevibacter;D_6__uncultured archaeon	0.875	0.349575	1	1	0	1.38061e-05
L7	D_0__Bacteria;D_1__Actinobacteria;D_2__Actinobacteria;D_3__Actinomycetales;D_4__Actinomycetaceae;D_5__Actinomyces;D_6__Actinomyces urinae	0.875	0.349575	1	1	0	1.61071e-05
L7	D_0__Bacteria;D_1__Bacteroidetes;D_2__Bacteroidia;D_3__Bacteroidales;D_4__Bacteroidaceae;D_5__Bacteroides;D_6__human gut metagenome	0.875	0.349575	1	1	0	1.84081e-05
L7	D_0__Bacteria;D_1__Bacteroidetes;D_2__Bacteroidia;D_3__Bacteroidales;D_4__Bacteroidaceae;D_5__Bacteroides;D_6__unidentified	0.875	0.349575	1	1	0	4.15942e-05
L7	D_0__Bacteria;D_1__Bacteroidetes;D_2__Bacteroidia;D_3__Bacteroidales;D_4__Prevotellaceae;D_4__Prevotellaceae_unclassified;D_4__Prevotellaceae_unclassified	0.875	0.349575	1	1	0	1.08479e-05
L7	D_0__Bacteria;D_1__Bacteroidetes;D_2__Bacteroidia;D_3__Bacteroidales;D_4__Prevotellaceae;D_5__Prevotella 9;D_6__uncultured bacterium	0.875	0.349575	1	1	0	4.83212e-05
L7	D_0__Bacteria;D_1__Bacteroidetes;D_2__Bacteroidia;D_3__Bacteroidales;D_4__Prevotellaceae;D_5__Prevotellaceae UCG-001;D_6__uncultured Bacteroidales bacterium	0.875	0.349575	1	1	0	2.76121e-05
L7	D_0__Bacteria;D_1__Bacteroidetes;D_2__Bacteroidia;D_3__Bacteroidales;D_4__Rikenellaceae;D_5__Rikenella;D_6__uncultured bacterium	0.875	0.349575	1	1	0	9.20404e-06
L7	D_0__Bacteria;D_1__Bacteroidetes;D_2__Bacteroidia;D_3__Bacteroidales;D_4__Tannerellaceae;D_5__Parabacteroides;D_6__Parabacteroides goldsteinii CL02T12C30	0.875	0.349575	1	1	0	8.6783e-05
L7	D_0__Bacteria;D_1__Bacteroidetes;D_2__Bacteroidia;D_3__Flavobacteriales;D_4__Flavobacteriaceae;D_5__Capnocytophaga;D_6__uncultured bacterium	0.875	0.349575	1	1	0	1.23646e-05
L7	D_0__Bacteria;D_1__Cyanobacteria;D_2__Oxyphotobacteria;D_3__Chloroplast;D_3__Chloroplast_unclassified;D_3__Chloroplast_unclassified;D_3__Chloroplast_unclassified	0.875	0.349575	1	1	0	1.04611e-05
L7	D_0__Bacteria;D_1__Cyanobacteria;D_2__Oxyphotobacteria;D_3__Chloroplast;D_4__Cercis gigantea;D_5__Cercis gigantea;D_6__Cercis gigantea	0.875	0.349575	1	1	0	2.16957e-05
L7	D_0__Bacteria;D_1__Cyanobacteria;D_2__Oxyphotobacteria;D_3__Synechococcales;D_4__Cyanobiaceae;D_5__Prochlorococcus MIT9313;D_6__uncultured bacterium	0.875	0.349575	1	1	0	9.20404e-06
L7	D_0__Bacteria;D_1__Epsilonbacteraeota;D_2__Campylobacteria;D_3__Campylobacterales;D_4__Campylobacteraceae;D_5__Campylobacter;D_6__Campylobacter ureolyticus ACS-301-V-Sch3b	0.875	0.349575	1	1	0	8.84205e-06
L7	D_0__Bacteria;D_1__Firmicutes;D_2__Bacilli;D_3__Lactobacillales;D_4__Lactobacillaceae;D_5__Lactobacillus;D_6__Lactobacillus helveticus	0.875	0.349575	1	1	0	1.13439e-05
L7	D_0__Bacteria;D_1__Firmicutes;D_2__Bacilli;D_3__Lactobacillales;D_4__Streptococcaceae;D_5__Lactococcus;D_5__Lactococcus_unclassified	0.875	0.349575	1	1	0	6.27668e-06
L7	D_0__Bacteria;D_1__Firmicutes;D_2__Clostridia;D_3__Clostridiales;D_4__Christensenellaceae;D_5__Christensenellaceae R-7 group;D_6__Clostridiales bacterium Marseille-P2846	0.875	0.349575	1	1	0	6.42332e-06
L7	D_0__Bacteria;D_1__Firmicutes;D_2__Clostridia;D_3__Clostridiales;D_4__Eubacteriaceae;D_5__Eubacterium;D_6__Eubacterium limosum KIST612	0.875	0.349575	1	1	0	3.78129e-06
L7	D_0__Bacteria;D_1__Firmicutes;D_2__Clostridia;D_3__Clostridiales;D_4__Family XI;D_5__Ezakiella;D_6__uncultured bacterium	0.875	0.349575	1	1	0	1.49878e-05
L7	D_0__Bacteria;D_1__Firmicutes;D_2__Clostridia;D_3__Clostridiales;D_4__Family XI;D_5__Parvimonas;D_6__uncultured bacterium	0.875	0.349575	1	1	0	6.27668e-06
L7	D_0__Bacteria;D_1__Firmicutes;D_2__Clostridia;D_3__Clostridiales;D_4__Family XI;D_5__Peptoniphilus;D_5__Peptoniphilus_unclassified	0.875	0.349575	1	1	0	2.56933e-05
L7	D_0__Bacteria;D_1__Firmicutes;D_2__Clostridia;D_3__Clostridiales;D_4__Family XI;D_5__Peptoniphilus;D_6__Peptoniphilus rhinitidis 1-13	0.875	0.349575	1	1	0	1.54558e-05
L7	D_0__Bacteria;D_1__Firmicutes;D_2__Clostridia;D_3__Clostridiales;D_4__Family XIII;D_5__Family XIII AD3011 group;D_6__uncultured bacterium	0.875	0.349575	1	1	0	1.67378e-05
L7	D_0__Bacteria;D_1__Firmicutes;D_2__Clostridia;D_3__Clostridiales;D_4__Lachnospiraceae;D_5__Coprococcus 2;D_6__uncultured bacterium	0.875	0.349575	1	1	0	3.78129e-06
L7	D_0__Bacteria;D_1__Firmicutes;D_2__Clostridia;D_3__Clostridiales;D_4__Lachnospiraceae;D_5__uncultured;D_6__Clostridium sp. Culture-27	0.875	0.349575	1	1	0	9.45323e-06
L7	D_0__Bacteria;D_1__Firmicutes;D_2__Clostridia;D_3__Clostridiales;D_4__Lachnospiraceae;D_5__uncultured;D_6__uncultured Clostridiales bacterium	0.875	0.349575	1	1	0	3.45151e-05
L7	D_0__Bacteria;D_1__Firmicutes;D_2__Clostridia;D_3__Clostridiales;D_4__Ruminococcaceae;D_5__Butyricicoccus;D_6__uncultured bacterium	0.875	0.349575	1	1	0	8.31884e-05
L7	D_0__Bacteria;D_1__Firmicutes;D_2__Clostridia;D_3__Clostridiales;D_4__Ruminococcaceae;D_5__Oscillibacter;D_6__unidentified	0.875	0.349575	1	1	0	3.4545e-05
L7	D_0__Bacteria;D_1__Firmicutes;D_2__Clostridia;D_3__Clostridiales;D_4__Ruminococcaceae;D_5__Ruminiclostridium 9;D_5__Ruminiclostridium_9_unclassified	0.875	0.349575	1	1	0	4.18445e-06
L7	D_0__Bacteria;D_1__Firmicutes;D_2__Clostridia;D_3__Clostridiales;D_4__Ruminococcaceae;D_5__Ruminococcaceae UCG-005;D_5__Ruminococcaceae_UCG-005_unclassified	0.875	0.349575	1	1	0	2.76121e-05
L7	D_0__Bacteria;D_1__Firmicutes;D_2__Clostridia;D_3__Clostridiales;D_4__Ruminococcaceae;D_5__Ruminococcaceae UCG-005;D_6__uncultured Clostridiales bacterium	0.875	0.349575	1	1	0	1.54736e-05
L7	D_0__Bacteria;D_1__Firmicutes;D_2__Clostridia;D_3__Clostridiales;D_4__Ruminococcaceae;D_5__Ruminococcaceae UCG-005;D_6__uncultured rumen bacterium	0.875	0.349575	1	1	0	1.6121e-05
L7	D_0__Bacteria;D_1__Firmicutes;D_2__Clostridia;D_3__Clostridiales;D_4__Ruminococcaceae;D_5__Ruminococcaceae UCG-009;D_6__uncultured bacterium	0.875	0.349575	1	1	0	3.02503e-05
L7	D_0__Bacteria;D_1__Firmicutes;D_2__Clostridia;D_3__Clostridiales;D_4__Ruminococcaceae;D_5__Ruminococcaceae UCG-013;D_6__uncultured organism	0.875	0.349575	1	1	0	6.1823e-06
L7	D_0__Bacteria;D_1__Firmicutes;D_2__Clostridia;D_3__Clostridiales;D_4__Ruminococcaceae;D_5__Ruminococcaceae UCG-014;D_6__uncultured organism	0.875	0.349575	1	1	0	8.65523e-05
L7	D_0__Bacteria;D_1__Firmicutes;D_2__Clostridia;D_3__Clostridiales;D_4__Ruminococcaceae;D_5__[Eubacterium] coprostanoligenes group;D_6__metagenome	0.875	0.349575	1	1	0	1.6121e-05
L7	D_0__Bacteria;D_1__Firmicutes;D_2__Clostridia;D_3__Clostridiales;D_4__Ruminococcaceae;D_5__uncultured;D_6__unidentified	0.875	0.349575	1	1	0	3.2141e-05
L7	D_0__Bacteria;D_1__Firmicutes;D_2__Erysipelotrichia;D_3__Erysipelotrichales;D_4__Erysipelotrichaceae;D_5__Dubosiella;D_6__Dubosiella newyorkensis	0.875	0.349575	1	1	0	2.53117e-05
L7	D_0__Bacteria;D_1__Firmicutes;D_2__Negativicutes;D_3__Selenomonadales;D_4__Acidaminococcaceae;D_5__Phascolarctobacterium;D_6__uncultured bacterium	0.875	0.349575	1	1	0	9.20404e-06
L7	D_0__Bacteria;D_1__Firmicutes;D_2__Negativicutes;D_3__Selenomonadales;D_4__Veillonellaceae;D_5__Dialister;D_5__Dialister_unclassified	0.875	0.349575	1	1	0	4.28222e-06
L7	D_0__Bacteria;D_1__Firmicutes;D_2__Negativicutes;D_3__Selenomonadales;D_4__Veillonellaceae;D_5__Negativicoccus;D_6__Tissierellia bacterium S5-A11	0.875	0.349575	1	1	0	1.25534e-05
L7	D_0__Bacteria;D_1__Firmicutes;D_2__Negativicutes;D_3__Selenomonadales;D_4__Veillonellaceae;D_5__Selenomonas 3;D_6__uncultured Selenomonas sp.	0.875	0.349575	1	1	0	7.56258e-06
L7	D_0__Bacteria;D_1__Firmicutes;D_2__Negativicutes;D_3__Selenomonadales;D_4__Veillonellaceae;D_5__Veillonella;D_6__unidentified	0.875	0.349575	1	1	0	1.04611e-05
L7	D_0__Bacteria;D_1__Proteobacteria;D_2__Alphaproteobacteria;D_3__Rhodobacterales;D_4__Rhodobacteraceae;D_5__HIMB11;D_5__HIMB11_unclassified	0.875	0.349575	1	1	0	2.16957e-05
L7	D_0__Bacteria;D_1__Proteobacteria;D_2__Deltaproteobacteria;D_3__Desulfovibrionales;D_4__Desulfovibrionaceae;D_5__uncultured;D_6__uncultured bacterium	0.875	0.349575	1	1	0	6.27668e-06
L7	D_0__Bacteria;D_1__Proteobacteria;D_2__Gammaproteobacteria;D_3__Alteromonadales;D_4__Marinobacteraceae;D_5__Marinobacter;D_6__Marinobacter adhaerens	0.875	0.349575	1	1	0	6.27668e-06
L7	D_0__Bacteria;D_1__Proteobacteria;D_2__Gammaproteobacteria;D_3__Betaproteobacteriales;D_4__Burkholderiaceae;D_5__Janthinobacterium;D_5__Janthinobacterium_unclassified	0.875	0.349575	1	1	0	1.46456e-05
L7	D_0__Bacteria;D_1__Proteobacteria;D_2__Gammaproteobacteria;D_3__Enterobacteriales;D_4__Enterobacteriaceae;D_5__Escherichia-Shigella;D_6__Escherichia coli	0.875	0.349575	1	1	0	1.04611e-05
L7	D_0__Bacteria;D_1__Proteobacteria;D_2__Gammaproteobacteria;D_3__Oceanospirillales;D_4__Endozoicomonadaceae;D_5__Endozoicomonas;D_5__Endozoicomonas_unclassified	0.875	0.349575	1	1	0	6.90303e-06
L7	D_0__Bacteria;D_1__Proteobacteria;D_2__Gammaproteobacteria;D_3__Pseudomonadales;D_4__Pseudomonadaceae;D_5__Pseudomonas;D_5__Pseudomonas_unclassified	0.875	0.349575	1	1	0	1.883e-05
L7	D_0__Bacteria;D_1__Proteobacteria;D_2__Gammaproteobacteria;D_3__Pseudomonadales;D_4__Pseudomonadaceae;D_5__Pseudomonas;D_6__Pseudomonas poae	0.875	0.349575	1	1	0	2.16381e-05
L7	D_0__Bacteria;D_1__Tenericutes;D_2__Mollicutes;D_3__Mollicutes RF39;D_4__unidentified;D_5__unidentified;D_6__unidentified	0.875	0.349575	1	1	0	9.21201e-06
L7	D_0__Bacteria;D_1__Firmicutes;D_2__Bacilli;D_3__Lactobacillales;D_4__Lactobacillaceae;D_5__Lactobacillus;D_6__Lactobacillus murinus	0.857143	0.354539	1	1	0.0157746	0.0289695
L7	D_0__Bacteria;D_1__Bacteroidetes;D_2__Bacteroidia;D_3__Bacteroidales;D_4__Porphyromonadaceae;D_5__Porphyromonas;D_6__Porphyromonas sp. HMSC065F10	0.828011	0.362848	1	1	2.05489e-05	7.56258e-06
L7	D_0__Bacteria;D_1__Firmicutes;D_2__Clostridia;D_3__Clostridiales;D_4__Christensenellaceae;D_5__uncultured;D_6__uncultured bacterium	0.794118	0.372858	1	1	2.11772e-05	5.78263e-05
L7	D_0__Bacteria;D_1__Proteobacteria;D_2__Gammaproteobacteria;D_3__Betaproteobacteriales;D_4__Burkholderiaceae;D_5__Herbaspirillum;D_6__Herbaspirillum huttiense subsp. huttiense	0.794118	0.372858	1	1	3.8119e-05	7.47879e-05
L7	D_0__Bacteria;D_1__Firmicutes;D_2__Clostridia;D_3__Clostridiales;D_4__Ruminococcaceae;D_5__Ruminococcaceae UCG-010;D_6__uncultured bacterium	0.772059	0.379581	1	1	3.79534e-05	8.96229e-05
L7	D_0__Bacteria;D_1__Firmicutes;D_2__Clostridia;D_3__Clostridiales;D_4__Ruminococcaceae;D_5__Ruminococcaceae UCG-013;D_5__Ruminococcaceae_UCG-013_unclassified	0.683544	0.408369	1	1	0.000115808	6.24836e-05
L7	D_0__Bacteria;D_1__Verrucomicrobia;D_2__Verrucomicrobiae;D_3__Verrucomicrobiales;D_4__Akkermansiaceae;D_5__Akkermansia;D_6__unidentified	0.683544	0.408369	1	1	6.07227e-05	2.98777e-05
L7	D_0__Bacteria;D_1__Firmicutes;D_2__Clostridia;D_3__Clostridiales;D_4__Lachnospiraceae;D_5__GCA-900066575;D_6__uncultured bacterium	0.680556	0.409395	1	1	0.000318126	0.00114394
L7	D_0__Bacteria;D_1__Firmicutes;D_2__Clostridia;D_3__Clostridiales;D_4__Lachnospiraceae;D_5__Lachnoclostridium;D_6__uncultured bacterium	0.657424	0.417471	1	1	0.00181065	0.00356388
L7	D_0__Bacteria;D_1__Firmicutes;D_2__Clostridia;D_3__Clostridiales;D_4__Ruminococcaceae;D_5__Ruminiclostridium 9;D_6__uncultured bacterium	0.65625	0.417887	1	1	0.00345676	0.00490838
L7	D_0__Bacteria;D_1__Firmicutes;D_2__Clostridia;D_3__Clostridiales;D_4__Family XIII;D_5__[Eubacterium] nodatum group;D_6__uncultured bacterium	0.613636	0.433422	1	1	0.000241737	6.81516e-05
L7	D_0__Bacteria;D_1__Firmicutes;D_2__Clostridia;D_3__Clostridiales;D_4__Ruminococcaceae;D_5__Ruminiclostridium 5;D_6__uncultured Clostridiales bacterium	0.554288	0.456571	1	1	0.000139037	7.36323e-05
L7	D_0__Bacteria;D_1__Firmicutes;D_2__Clostridia;D_3__Clostridiales;D_4__Family XI;D_5__Finegoldia;D_6__uncultured bacterium	0.551471	0.457717	1	1	2.97507e-05	3.3103e-05
L7	D_0__Bacteria;D_1__Firmicutes;D_2__Clostridia;D_3__Clostridiales;D_4__Lachnospiraceae;D_5__Tyzzerella;D_6__uncultured bacterium	0.535714	0.464214	1	1	0.00022392	0.000466413
L7	D_0__Bacteria;D_1__Firmicutes;D_2__Bacilli;D_3__Lactobacillales;D_4__Lactobacillaceae;D_5__Lactobacillus;D_6__Lactobacillus reuteri	0.5	0.4795	1	1	0.00315479	0.00309416
L7	D_0__Bacteria;D_1__Firmicutes;D_2__Erysipelotrichia;D_3__Erysipelotrichales;D_4__Erysipelotrichaceae;D_5__Erysipelatoclostridium;D_6__[Clostridium] cocleatum	0.5	0.4795	1	1	0.000711168	0.000430874
L7	D_0__Bacteria;D_1__Firmicutes;D_2__Clostridia;D_3__Clostridiales;D_4__Lachnospiraceae;D_5__Fusicatenibacter;D_6__uncultured organism	0.437956	0.508111	1	1	9.77971e-06	3.73145e-05
L7	D_0__Bacteria;D_1__Firmicutes;D_2__Bacilli;D_3__Lactobacillales;D_4__Streptococcaceae;D_5__Lactococcus;D_6__Lactococcus lactis	0.405859	0.524079	1	1	0.00837032	0.00476208
L7	D_0__Bacteria;D_1__Firmicutes;D_2__Clostridia;D_3__Clostridiales;D_4__Lachnospiraceae;D_5__Blautia;D_6__Lachnospiraceae bacterium 610	0.340909	0.559305	1	1	0.000627525	0.000612196
L7	D_0__Bacteria;D_1__Firmicutes;D_2__Clostridia;D_3__Clostridiales;D_4__Lachnospiraceae;D_4__Lachnospiraceae_unclassified;D_4__Lachnospiraceae_unclassified	0.334821	0.562834	1	1	0.00316983	0.00401616
L7	D_0__Bacteria;D_1__Firmicutes;D_2__Clostridia;D_3__Clostridiales;D_4__Peptostreptococcaceae;D_5__Romboutsia;D_6__uncultured bacterium	0.334821	0.562834	1	1	0.0559364	0.0688821
L7	D_0__Bacteria;D_1__Firmicutes;D_2__Bacilli;D_3__Lactobacillales;D_4__Lactobacillaceae;D_5__Lactobacillus;D_5__Lactobacillus_unclassified	0.24635	0.619657	1	1	2.24533e-05	3.39436e-05
L7	D_0__Bacteria;D_1__Firmicutes;D_2__Clostridia;D_3__Clostridiales;D_4__Ruminococcaceae;D_5__Ruminococcaceae UCG-014;D_5__Ruminococcaceae_UCG-014_unclassified	0.24635	0.619657	1	1	9.94586e-05	0.000192805
L7	D_0__Bacteria;D_1__Firmicutes;D_2__Clostridia;D_3__Clostridiales;D_4__Family XI;D_5__Gallicola;D_6__uncultured bacterium	0.238095	0.625585	1	1	0.000140676	0.000177941
L7	D_0__Bacteria;D_1__Firmicutes;D_2__Clostridia;D_3__Clostridiales;D_4__Peptococcaceae;D_5__Peptococcus;D_6__uncultured bacterium	0.228571	0.632585	1	1	0.000204523	0.000148744
L7	D_0__Bacteria;D_1__Firmicutes;D_2__Clostridia;D_3__Clostridiales;D_4__Ruminococcaceae;D_5__Intestinimonas;D_6__uncultured bacterium	0.215827	0.642238	1	1	0.001914	0.00199492
L7	D_0__Bacteria;D_1__Bacteroidetes;D_2__Bacteroidia;D_3__Bacteroidales;D_3__Bacteroidales_unclassified;D_3__Bacteroidales_unclassified;D_3__Bacteroidales_unclassified	0.198529	0.65591	1	1	1.49315e-05	8.20231e-06
L7	D_0__Bacteria;D_1__Firmicutes;D_2__Clostridia;D_3__Clostridiales;D_4__Lachnospiraceae;D_5__Lachnospiraceae UCG-006;D_6__Clostridium sp. ASF502	0.170886	0.679326	1	1	0.000122681	9.02836e-05
L7	D_0__Bacteria;D_1__Firmicutes;D_2__Clostridia;D_3__Clostridiales;D_4__Ruminococcaceae;D_5__Oscillibacter;D_6__uncultured bacterium	0.164356	0.685177	1	1	0.00131393	0.00233463
L7	D_0__Bacteria;D_1__Firmicutes;D_2__Clostridia;D_3__Clostridiales;D_4__Ruminococcaceae;D_5__uncultured;D_6__Clostridium sp. Culture-1	0.164356	0.685177	1	1	0.00217437	0.00151308
L7	D_0__Bacteria;D_1__Bacteroidetes;D_2__Bacteroidia;D_3__Bacteroidales;D_4__Bacteroidaceae;D_5__Bacteroides;D_5__Bacteroides_unclassified	0.141807	0.706491	1	1	0.000131294	0.000214903
L7	D_0__Bacteria;D_1__Firmicutes;D_2__Clostridia;D_3__Clostridiales;D_4__Ruminococcaceae;D_5__GCA-900066225;D_5__GCA-900066225_unclassified	0.141807	0.706491	1	1	5.94466e-05	0.000173816
L7	D_0__Bacteria;D_1__Firmicutes;D_2__Clostridia;D_3__Clostridiales;D_4__Ruminococcaceae;D_5__Ruminococcaceae UCG-013;D_6__uncultured bacterium	0.125	0.723674	1	1	0.000341341	0.000384953
L7	D_0__Bacteria;D_1__Bacteroidetes;D_2__Bacteroidia;D_3__Bacteroidales;D_4__Rikenellaceae;D_5__Alistipes;D_6__uncultured bacterium	0.120536	0.728454	1	1	0.00502887	0.00605953
L7	D_0__Bacteria;D_1__Firmicutes;D_2__Clostridia;D_3__Clostridiales;D_4__Clostridiaceae 1;D_5__Clostridium sensu stricto 1;D_6__uncultured bacterium	0.120536	0.728454	1	1	0.0326992	0.0368304
L7	D_0__Bacteria;D_1__Verrucomicrobia;D_2__Verrucomicrobiae;D_3__Verrucomicrobiales;D_4__Akkermansiaceae;D_5__Akkermansia;D_6__uncultured bacterium	0.120536	0.728454	1	1	0.414036	0.361888
L7	D_0__Bacteria;D_1__Firmicutes;D_2__Erysipelotrichia;D_3__Erysipelotrichales;D_4__Erysipelotrichaceae;D_5__Faecalibaculum;D_6__Faecalibaculum rodentium	0.109489	0.740727	1	1	0.000127063	3.30107e-05
L7	D_0__Bacteria;D_1__Proteobacteria;D_2__Gammaproteobacteria;D_3__Enterobacteriales;D_4__Enterobacteriaceae;D_5__Enterobacter;D_5__Enterobacter_unclassified	0.109489	0.740727	1	1	0.00294551	9.15562e-05
L7	D_0__Bacteria;D_1__Firmicutes;D_2__Clostridia;D_3__Clostridiales;D_4__Lachnospiraceae;D_5__Lachnoclostridium;D_6__uncultured organism	0.0892857	0.765087	1	1	0.000476549	0.000331146
L7	D_0__Bacteria;D_1__Firmicutes;D_2__Clostridia;D_3__Clostridiales;D_4__Peptococcaceae;D_5__uncultured;D_6__uncultured bacterium	0.0555556	0.813664	1	1	0.000598263	0.000646946
L7	D_0__Bacteria;D_1__Firmicutes;D_2__Clostridia;D_3__Clostridiales;D_4__Lachnospiraceae;D_5__uncultured;D_6__Clostridium sp. Culture-41	0.0545455	0.815335	1	1	0.000473287	0.000900653
L7	D_0__Bacteria;D_1__Firmicutes;D_2__Erysipelotrichia;D_3__Erysipelotrichales;D_4__Erysipelotrichaceae;D_5__Faecalibaculum;D_6__uncultured bacterium	0.0535714	0.816961	1	1	0.111051	0.115689
L7	D_0__Bacteria;D_1__Firmicutes;D_2__Clostridia;D_3__Clostridiales;D_4__Family XI;D_5__Ezakiella;D_6__Tissierellia bacterium S7-1-4	0.0427215	0.836251	1	1	4.11809e-05	8.21954e-05
L7	D_0__Bacteria;D_1__Firmicutes;D_2__Clostridia;D_3__Clostridiales;D_4__Family XIII;D_5__Anaerovorax;D_6__uncultured bacterium	0.0382653	0.844911	1	1	3.8119e-05	4.60202e-06
L7	D_0__Bacteria;D_1__Firmicutes;D_2__Clostridia;D_3__Clostridiales;D_4__Lachnospiraceae;D_5__Blautia;D_6__uncultured organism	0.0382653	0.844911	1	1	8.21615e-05	2.99131e-05
L7	D_0__Bacteria;D_1__Firmicutes;D_2__Clostridia;D_3__Clostridiales;D_4__Ruminococcaceae;D_5__Ruminococcaceae UCG-004;D_6__uncultured bacterium	0.014881	0.902909	1	1	0.000310086	0.000314057
L7	D_0__Bacteria;D_1__Firmicutes;D_2__Clostridia;D_3__Clostridiales;D_4__Clostridiales vadinBB60 group;D_5__uncultured bacterium;D_6__uncultured bacterium	0.0133929	0.907869	1	1	0.00484945	0.00405386
L7	D_0__Bacteria;D_1__Bacteroidetes;D_2__Bacteroidia;D_3__Bacteroidales;D_4__Muribaculaceae;D_4__Muribaculaceae_unclassified;D_4__Muribaculaceae_unclassified	0	1	1	1	9.77971e-06	8.56443e-06
L7	D_0__Bacteria;D_1__Firmicutes;D_2__Bacilli;D_3__Bacillales;D_4__Staphylococcaceae;D_5__Staphylococcus;D_5__Staphylococcus_unclassified	0	1	1	1	1.27063e-05	1.25534e-05
L7	D_0__Bacteria;D_1__Firmicutes;D_2__Clostridia;D_3__Clostridiales;D_4__Lachnospiraceae;D_5__Anaerostipes;D_6__uncultured organism	0	1	1	1	1.29729e-05	2.53111e-05
L7	D_0__Bacteria;D_1__Firmicutes;D_2__Erysipelotrichia;D_3__Erysipelotrichales;D_4__Erysipelotrichaceae;D_5__Turicibacter;D_6__uncultured bacterium	0	1	1	1	0.0705846	0.0732849
L7	D_0__Bacteria;D_1__Firmicutes;D_2__Erysipelotrichia;D_3__Erysipelotrichales;D_4__Erysipelotrichaceae;D_5__uncultured;D_6__uncultured bacterium	0	1	1	1	1.27063e-05	2.89277e-05
