# Supplementary material for: A novel combinatorial approach using sulforaphane- and withaferin A-rich extracts for prevention of estrogen receptor-negative breast cancer through epigenetic and gut microbial mechanisms
Source: Sci Rep. 2024 May 27;14:12091. doi: 10.1038/s41598-024-62084-1 (PMC11130158; doi:10.1038/s41598-024-62084-1)
Supplement: Supplementary file 2 — Supplementary Information 2. [file 41598_2024_62084_MOESM2_ESM.zip › Supplementary info files/Supplementary table S15.xlsx]

## Sheet: 1_4_All_KW
L	OTU	Test-Statistic	P	FDR_P	Bonferroni_P	1_mean	4_mean
L2	D_0__Bacteria;D_1__Patescibacteria	8.64706	0.0032759	0.032759	0.0655179	0.000582578	0.00342135
L2	D_0__Bacteria;D_1__Verrucomicrobia	8.64706	0.0032759	0.032759	0.0655179	0.45012	0.173472
L2	D_0__Bacteria;D_1__Firmicutes	6.89338	0.00865154	0.0576769	0.173031	0.215689	0.379969
L2	D_0__Bacteria;D_1__Tenericutes	5.83456	0.0157143	0.0785717	0.314287	0.0102922	0.00278515
L2	D_0__Bacteria;D_1__Bacteroidetes	2.82353	0.0928919	0.360318	1	0.297752	0.411734
L2	D_0__Bacteria;D_1__Proteobacteria	2.16176	0.141482	0.360318	1	0.00623215	0.0175216
L2	D_0__Bacteria;D_1__Kiritimatiellaeota	2.13333	0.144127	0.360318	1	0	7.27946e-05
L2	D_0__Bacteria;D_1__Planctomycetes	2.13333	0.144127	0.360318	1	0	8.69046e-05
L2	D_0__Bacteria;D_1__Actinobacteria	1.86397	0.172167	0.382594	1	0.0191621	0.00853362
L2	D_0__Archaea;D_1__Euryarchaeota	1	0.317311	0.423081	1	0	2.52817e-05
L2	D_0__Bacteria;D_1__Acidobacteria	1	0.317311	0.423081	1	0	3.25051e-05
L2	D_0__Bacteria;D_1__Cyanobacteria	1	0.317311	0.423081	1	0	0.00161081
L2	D_0__Bacteria;D_1__Epsilonbacteraeota	1	0.317311	0.423081	1	0	0.00023837
L2	D_0__Bacteria;D_1__Lentisphaerae	1	0.317311	0.423081	1	0	1.0835e-05
L2	Unknown;Other	1	0.317311	0.423081	1	0	1.11717e-05
L2	D_0__Bacteria;D_0__Bacteria_unclassified	0.593354	0.441125	0.551406	1	1.03025e-05	6.10787e-05
L2	D_0__Bacteria;D_1__Fusobacteria	0.213608	0.643954	0.757593	1	0.000123625	2.16416e-05
L2	D_0__Bacteria;D_1__Deferribacteres	0.00833333	0.927264	0.976068	1	1.03832e-05	1.25609e-05
L2	D_0__Bacteria;D_1__Spirochaetes	0.00833333	0.927264	0.976068	1	2.57551e-05	0.000379226
L3	D_0__Bacteria;D_1__Actinobacteria;D_2__Coriobacteriia	10.5993	0.00113133	0.032759	0.0339398	0.000437623	0.00169692
L3	D_0__Bacteria;D_1__Patescibacteria;D_2__Saccharimonadia	8.64706	0.0032759	0.032759	0.0982769	0.000582578	0.00342135
L3	D_0__Bacteria;D_1__Verrucomicrobia;D_2__Verrucomicrobiae	8.64706	0.0032759	0.032759	0.0982769	0.45012	0.173472
L3	D_0__Bacteria;D_1__Firmicutes;D_2__Bacilli	6.89338	0.00865154	0.0648866	0.259546	0.00736686	0.0457003
L3	D_0__Bacteria;D_1__Tenericutes;D_2__Mollicutes	5.83456	0.0157143	0.0942861	0.47143	0.0102922	0.00278515
L3	D_0__Bacteria;D_1__Firmicutes;D_2__Clostridia	5.33824	0.0208626	0.104313	0.625877	0.175607	0.307445
L3	D_0__Bacteria;D_1__Actinobacteria;D_2__Actinobacteria	3.19219	0.0739906	0.30964	1	0.0187245	0.0068367
L3	D_0__Bacteria;D_1__Bacteroidetes;D_2__Bacteroidia	2.82353	0.0928919	0.30964	1	0.297752	0.411734
L3	D_0__Bacteria;D_1__Proteobacteria;D_2__Gammaproteobacteria	2.82353	0.0928919	0.30964	1	0.00614865	0.0138387
L3	D_0__Bacteria;D_1__Kiritimatiellaeota;D_2__Kiritimatiellae	2.13333	0.144127	0.360318	1	0	7.27946e-05
L3	D_0__Bacteria;D_1__Planctomycetes;D_2__OM190	2.13333	0.144127	0.360318	1	0	8.69046e-05
L3	D_0__Bacteria;D_1__Proteobacteria;D_1__Proteobacteria_unclassified	2.13333	0.144127	0.360318	1	0	0.000323066
L3	D_0__Archaea;D_1__Euryarchaeota;D_2__Thermoplasmata	1	0.317311	0.501017	1	0	2.52817e-05
L3	D_0__Bacteria;D_1__Acidobacteria;D_2__Subgroup 6	1	0.317311	0.501017	1	0	3.25051e-05
L3	D_0__Bacteria;D_1__Cyanobacteria;D_2__Melainabacteria	1	0.317311	0.501017	1	0	6.50101e-05
L3	D_0__Bacteria;D_1__Cyanobacteria;D_2__Oxyphotobacteria	1	0.317311	0.501017	1	0	0.0015458
L3	D_0__Bacteria;D_1__Epsilonbacteraeota;D_2__Campylobacteria	1	0.317311	0.501017	1	0	0.00023837
L3	D_0__Bacteria;D_1__Lentisphaerae;D_2__Lentisphaeria	1	0.317311	0.501017	1	0	1.0835e-05
L3	Unknown;Other;Other	1	0.317311	0.501017	1	0	1.11717e-05
L3	D_0__Bacteria;D_1__Proteobacteria;D_2__Alphaproteobacteria	0.909186	0.34033	0.510496	1	6.52696e-05	0.00319566
L3	D_0__Bacteria;D_0__Bacteria_unclassified;D_0__Bacteria_unclassified	0.593354	0.441125	0.630178	1	1.03025e-05	6.10787e-05
L3	D_0__Bacteria;D_1__Firmicutes;D_2__Erysipelotrichia	0.540441	0.46225	0.630341	1	0.0323162	0.0265052
L3	D_0__Bacteria;D_1__Fusobacteria;D_2__Fusobacteriia	0.213608	0.643954	0.839941	1	0.000123625	2.16416e-05
L3	D_0__Bacteria;D_1__Firmicutes;D_2__Negativicutes	0.120536	0.728454	0.910568	1	0.000398878	0.00031842
L3	D_0__Bacteria;D_1__Proteobacteria;D_2__Deltaproteobacteria	0.0761421	0.782595	0.939114	1	1.82243e-05	0.000164185
L3	D_0__Bacteria;D_1__Deferribacteres;D_2__Deferribacteres	0.00833333	0.927264	1	1	1.03832e-05	1.25609e-05
L3	D_0__Bacteria;D_1__Spirochaetes;D_2__Spirochaetia	0.00833333	0.927264	1	1	2.57551e-05	0.000379226
L3	D_0__Archaea;D_1__Euryarchaeota;D_2__Methanobacteria	nan	nan	1	nan	0	0
L3	D_0__Bacteria;D_1__Firmicutes;D_1__Firmicutes_unclassified	nan	nan	1	nan	0	0
L4	D_0__Bacteria;D_1__Tenericutes;D_2__Mollicutes;D_3__Anaeroplasmatales	11.6364	0.000646749	0.0373338	0.0426854	0.00808387	6.26699e-05
L4	D_0__Bacteria;D_1__Actinobacteria;D_2__Coriobacteriia;D_3__Coriobacteriales	10.5993	0.00113133	0.0373338	0.0746675	0.000437623	0.00169692
L4	D_0__Bacteria;D_1__Patescibacteria;D_2__Saccharimonadia;D_3__Saccharimonadales	8.64706	0.0032759	0.0540523	0.216209	0.000582578	0.00342135
L4	D_0__Bacteria;D_1__Verrucomicrobia;D_2__Verrucomicrobiae;D_3__Verrucomicrobiales	8.64706	0.0032759	0.0540523	0.216209	0.45012	0.173472
L4	D_0__Bacteria;D_1__Proteobacteria;D_2__Gammaproteobacteria;D_3__Betaproteobacteriales	8.04044	0.00457444	0.0603826	0.301913	0.00577993	0.00190228
L4	D_0__Bacteria;D_1__Firmicutes;D_2__Bacilli;D_3__Lactobacillales	6.89338	0.00865154	0.095167	0.571002	0.0072281	0.0447218
L4	D_0__Bacteria;D_1__Actinobacteria;D_2__Actinobacteria;D_3__Bifidobacteriales	6.39053	0.0114731	0.108175	0.757222	0.018297	0.00233005
L4	D_0__Bacteria;D_1__Firmicutes;D_2__Clostridia;D_3__Clostridiales	5.33824	0.0208626	0.172116	1	0.175607	0.307445
L4	D_0__Bacteria;D_1__Proteobacteria;D_2__Alphaproteobacteria;D_3__Caulobacterales	3.41772	0.0645	0.387	1	0	0.000434123
L4	D_0__Bacteria;D_1__Proteobacteria;D_2__Alphaproteobacteria;D_3__Rickettsiales	3.41772	0.0645	0.387	1	0	6.1938e-05
L4	D_0__Bacteria;D_1__Proteobacteria;D_2__Gammaproteobacteria;D_3__Oceanospirillales	3.41772	0.0645	0.387	1	0	9.02634e-05
L4	D_0__Bacteria;D_1__Bacteroidetes;D_2__Bacteroidia;D_3__Bacteroidales	2.82353	0.0928919	0.475619	1	0.297726	0.411372
L4	D_0__Bacteria;D_1__Proteobacteria;D_2__Gammaproteobacteria;D_3__Pseudomonadales	2.34783	0.125458	0.475619	1	4.15328e-05	0.000816537
L4	D_0__Bacteria;D_1__Actinobacteria;D_2__Actinobacteria;D_3__Corynebacteriales	2.13333	0.144127	0.475619	1	0	0.00103339
L4	D_0__Bacteria;D_1__Kiritimatiellaeota;D_2__Kiritimatiellae;D_3__WCHB1-41	2.13333	0.144127	0.475619	1	0	7.27946e-05
L4	D_0__Bacteria;D_1__Planctomycetes;D_2__OM190;D_3__uncultured bacterium	2.13333	0.144127	0.475619	1	0	8.69046e-05
L4	D_0__Bacteria;D_1__Proteobacteria;D_1__Proteobacteria_unclassified;D_1__Proteobacteria_unclassified	2.13333	0.144127	0.475619	1	0	0.000323066
L4	D_0__Bacteria;D_1__Proteobacteria;D_2__Gammaproteobacteria;D_3__Alteromonadales	2.13333	0.144127	0.475619	1	0	0.00301021
L4	D_0__Bacteria;D_1__Proteobacteria;D_2__Gammaproteobacteria;D_3__Cellvibrionales	2.13333	0.144127	0.475619	1	0	4.30967e-05
L4	D_0__Bacteria;D_1__Proteobacteria;D_2__Gammaproteobacteria;D_3__Vibrionales	2.13333	0.144127	0.475619	1	1.90717e-05	0
L4	D_0__Bacteria;D_1__Tenericutes;D_2__Mollicutes;D_3__Mollicutes RF39	1.10294	0.293622	0.536987	1	0.00220835	0.00271525
L4	D_0__Archaea;D_1__Euryarchaeota;D_2__Thermoplasmata;D_3__Marine Group II	1	0.317311	0.536987	1	0	2.52817e-05
L4	D_0__Bacteria;D_1__Acidobacteria;D_2__Subgroup 6;D_3__uncultured Acidobacteriaceae bacterium	1	0.317311	0.536987	1	0	3.25051e-05
L4	D_0__Bacteria;D_1__Bacteroidetes;D_2__Bacteroidia;D_3__Cytophagales	1	0.317311	0.536987	1	0	8.30685e-05
L4	D_0__Bacteria;D_1__Bacteroidetes;D_2__Bacteroidia;D_3__Sphingobacteriales	1	0.317311	0.536987	1	0	3.61167e-05
L4	D_0__Bacteria;D_1__Cyanobacteria;D_2__Melainabacteria;D_3__Gastranaerophilales	1	0.317311	0.536987	1	0	6.50101e-05
L4	D_0__Bacteria;D_1__Cyanobacteria;D_2__Oxyphotobacteria;D_3__Chloroplast	1	0.317311	0.536987	1	0	0.0015458
L4	D_0__Bacteria;D_1__Epsilonbacteraeota;D_2__Campylobacteria;D_3__Campylobacterales	1	0.317311	0.536987	1	0	0.00023837
L4	D_0__Bacteria;D_1__Lentisphaerae;D_2__Lentisphaeria;D_3__Victivallales	1	0.317311	0.536987	1	0	1.0835e-05
L4	D_0__Bacteria;D_1__Proteobacteria;D_2__Alphaproteobacteria;D_2__Alphaproteobacteria_unclassified	1	0.317311	0.536987	1	0	3.97284e-05
L4	D_0__Bacteria;D_1__Proteobacteria;D_2__Alphaproteobacteria;D_3__Rhodospirillales	1	0.317311	0.536987	1	0	0.000111962
L4	D_0__Bacteria;D_1__Proteobacteria;D_2__Alphaproteobacteria;D_3__Sphingomonadales	1	0.317311	0.536987	1	0	3.97284e-05
L4	D_0__Bacteria;D_1__Proteobacteria;D_2__Alphaproteobacteria;D_3__Thalassobaculales	1	0.317311	0.536987	1	0	5.05634e-05
L4	D_0__Bacteria;D_1__Proteobacteria;D_2__Deltaproteobacteria;D_3__Myxococcales	1	0.317311	0.536987	1	0	2.52817e-05
L4	D_0__Bacteria;D_1__Proteobacteria;D_2__Deltaproteobacteria;D_3__SAR324 clade(Marine group B)	1	0.317311	0.536987	1	0	1.80584e-05
L4	D_0__Bacteria;D_1__Proteobacteria;D_2__Gammaproteobacteria;D_3__Milano-WF1B-44	1	0.317311	0.536987	1	0	1.11717e-05
L4	D_0__Bacteria;D_1__Proteobacteria;D_2__Gammaproteobacteria;D_3__SAR86 clade	1	0.317311	0.536987	1	0	1.44467e-05
L4	D_0__Bacteria;D_1__Tenericutes;D_2__Mollicutes;D_3__Mycoplasmatales	1	0.317311	0.536987	1	0	7.22335e-06
L4	Unknown;Other;Other;Other	1	0.317311	0.536987	1	0	1.11717e-05
L4	D_0__Bacteria;D_1__Actinobacteria;D_2__Actinobacteria;D_3__Actinomycetales	0.932039	0.334334	0.551651	1	0.000105035	0.00341548
L4	D_0__Bacteria;D_0__Bacteria_unclassified;D_0__Bacteria_unclassified;D_0__Bacteria_unclassified	0.593354	0.441125	0.693196	1	1.03025e-05	6.10787e-05
L4	D_0__Bacteria;D_1__Actinobacteria;D_2__Actinobacteria;D_3__Micrococcales	0.593354	0.441125	0.693196	1	0.000322514	5.77868e-05
L4	D_0__Bacteria;D_1__Firmicutes;D_2__Erysipelotrichia;D_3__Erysipelotrichales	0.540441	0.46225	0.7095	1	0.0323162	0.0265052
L4	D_0__Bacteria;D_1__Proteobacteria;D_2__Gammaproteobacteria;D_3__Enterobacteriales	0.300481	0.583581	0.875372	1	0.000308121	0.00795073
L4	D_0__Bacteria;D_1__Fusobacteria;D_2__Fusobacteriia;D_3__Fusobacteriales	0.213608	0.643954	0.944466	1	0.000123625	2.16416e-05
L4	D_0__Bacteria;D_1__Firmicutes;D_2__Bacilli;D_3__Bacillales	0.120536	0.728454	1	1	0.000138767	0.00097848
L4	D_0__Bacteria;D_1__Firmicutes;D_2__Negativicutes;D_3__Selenomonadales	0.120536	0.728454	1	1	0.000398878	0.00031842
L4	D_0__Bacteria;D_1__Proteobacteria;D_2__Alphaproteobacteria;D_3__Rhodobacterales	0.0761421	0.782595	1	1	5.0977e-05	0.00209645
L4	D_0__Bacteria;D_1__Proteobacteria;D_2__Deltaproteobacteria;D_3__Desulfovibrionales	0.0761421	0.782595	1	1	1.82243e-05	0.000120845
L4	D_0__Bacteria;D_1__Bacteroidetes;D_2__Bacteroidia;D_3__Flavobacteriales	0.00833333	0.927264	1	1	2.57551e-05	0.000241982
L4	D_0__Bacteria;D_1__Deferribacteres;D_2__Deferribacteres;D_3__Deferribacterales	0.00833333	0.927264	1	1	1.03832e-05	1.25609e-05
L4	D_0__Bacteria;D_1__Proteobacteria;D_2__Alphaproteobacteria;D_3__Rhizobiales	0.00833333	0.927264	1	1	1.42926e-05	0.000361167
L4	D_0__Bacteria;D_1__Spirochaetes;D_2__Spirochaetia;D_3__Spirochaetales	0.00833333	0.927264	1	1	2.57551e-05	0.000379226
L4	D_0__Archaea;D_1__Euryarchaeota;D_2__Methanobacteria;D_3__Methanobacteriales	nan	nan	1	nan	0	0
L4	D_0__Bacteria;D_1__Actinobacteria;D_2__Actinobacteria;D_3__Micromonosporales	nan	nan	1	nan	0	0
L4	D_0__Bacteria;D_1__Actinobacteria;D_2__Actinobacteria;D_3__PeM15	nan	nan	1	nan	0	0
L4	D_0__Bacteria;D_1__Actinobacteria;D_2__Actinobacteria;D_3__Propionibacteriales	nan	nan	1	nan	0	0
L4	D_0__Bacteria;D_1__Cyanobacteria;D_2__Melainabacteria;D_3__Obscuribacterales	nan	nan	1	nan	0	0
L4	D_0__Bacteria;D_1__Cyanobacteria;D_2__Oxyphotobacteria;D_3__Synechococcales	nan	nan	1	nan	0	0
L4	D_0__Bacteria;D_1__Firmicutes;D_1__Firmicutes_unclassified;D_1__Firmicutes_unclassified	nan	nan	1	nan	0	0
L4	D_0__Bacteria;D_1__Firmicutes;D_2__Bacilli;D_2__Bacilli_unclassified	nan	nan	1	nan	0	0
L4	D_0__Bacteria;D_1__Proteobacteria;D_2__Alphaproteobacteria;D_3__Acetobacterales	nan	nan	1	nan	0	0
L4	D_0__Bacteria;D_1__Proteobacteria;D_2__Alphaproteobacteria;D_3__Azospirillales	nan	nan	1	nan	0	0
L4	D_0__Bacteria;D_1__Proteobacteria;D_2__Alphaproteobacteria;D_3__SAR11 clade	nan	nan	1	nan	0	0
L4	D_0__Bacteria;D_1__Proteobacteria;D_2__Gammaproteobacteria;D_3__Pasteurellales	nan	nan	1	nan	0	0
L5	D_0__Bacteria;D_1__Tenericutes;D_2__Mollicutes;D_3__Anaeroplasmatales;D_4__Anaeroplasmataceae	11.6364	0.000646749	0.0695766	0.0795501	0.00808387	6.26699e-05
L5	D_0__Bacteria;D_1__Actinobacteria;D_2__Coriobacteriia;D_3__Coriobacteriales;D_4__Eggerthellaceae	10.5993	0.00113133	0.0695766	0.139153	0.000437623	0.00158812
L5	D_0__Bacteria;D_1__Patescibacteria;D_2__Saccharimonadia;D_3__Saccharimonadales;D_4__Saccharimonadaceae	8.64706	0.0032759	0.100734	0.402935	0.000582578	0.00342135
L5	D_0__Bacteria;D_1__Verrucomicrobia;D_2__Verrucomicrobiae;D_3__Verrucomicrobiales;D_4__Akkermansiaceae	8.64706	0.0032759	0.100734	0.402935	0.45012	0.173472
L5	D_0__Bacteria;D_1__Proteobacteria;D_2__Gammaproteobacteria;D_3__Betaproteobacteriales;D_4__Burkholderiaceae	8.04044	0.00457444	0.112531	0.562656	0.00577993	0.00183727
L5	D_0__Bacteria;D_1__Firmicutes;D_2__Clostridia;D_3__Clostridiales;D_4__Christensenellaceae	6.92308	0.00850904	0.156798	1	3.71804e-05	0.000237999
L5	D_0__Bacteria;D_1__Firmicutes;D_2__Clostridia;D_3__Clostridiales;D_4__Family XIII	6.54545	0.0105152	0.156798	1	0.000221649	0.00102496
L5	D_0__Bacteria;D_1__Firmicutes;D_2__Clostridia;D_3__Clostridiales;D_4__Family XI	6.44776	0.0111092	0.156798	1	0.000294182	0.00534641
L5	D_0__Bacteria;D_1__Actinobacteria;D_2__Actinobacteria;D_3__Bifidobacteriales;D_4__Bifidobacteriaceae	6.39053	0.0114731	0.156798	1	0.018297	0.00233005
L5	D_0__Bacteria;D_1__Firmicutes;D_2__Bacilli;D_3__Lactobacillales;D_4__Lactobacillaceae	5.33824	0.0208626	0.233282	1	0.00320272	0.0382242
L5	D_0__Bacteria;D_1__Firmicutes;D_2__Clostridia;D_3__Clostridiales;D_4__Peptococcaceae	5.33824	0.0208626	0.233282	1	0.00127491	0.00339286
L5	D_0__Bacteria;D_1__Bacteroidetes;D_2__Bacteroidia;D_3__Bacteroidales;D_4__Prevotellaceae	4.33929	0.0372425	0.381736	1	0.000408406	0.00306739
L5	D_0__Bacteria;D_1__Proteobacteria;D_2__Alphaproteobacteria;D_3__Rickettsiales;D_4__Mitochondria	3.41772	0.0645	0.500374	1	0	6.1938e-05
L5	D_0__Bacteria;D_1__Proteobacteria;D_2__Gammaproteobacteria;D_3__Pseudomonadales;D_4__Moraxellaceae	3.41772	0.0645	0.500374	1	0	0.000408241
L5	D_0__Bacteria;D_1__Firmicutes;D_2__Clostridia;D_3__Clostridiales;D_4__Lachnospiraceae	3.1875	0.0742034	0.500374	1	0.079672	0.143312
L5	D_0__Bacteria;D_1__Bacteroidetes;D_2__Bacteroidia;D_3__Bacteroidales;D_4__Muribaculaceae	2.82353	0.0928919	0.500374	1	0.278116	0.387549
L5	D_0__Bacteria;D_1__Firmicutes;D_2__Clostridia;D_3__Clostridiales;D_4__Ruminococcaceae	2.82353	0.0928919	0.500374	1	0.0588634	0.0943273
L5	D_0__Bacteria;D_1__Actinobacteria;D_2__Actinobacteria;D_3__Corynebacteriales;D_4__Corynebacteriaceae	2.13333	0.144127	0.500374	1	0	0.00103339
L5	D_0__Bacteria;D_1__Actinobacteria;D_2__Actinobacteria;D_3__Micrococcales;D_4__Micrococcaceae	2.13333	0.144127	0.500374	1	0.000315592	0
L5	D_0__Bacteria;D_1__Bacteroidetes;D_2__Bacteroidia;D_3__Bacteroidales;D_3__Bacteroidales_unclassified	2.13333	0.144127	0.500374	1	0	4.86119e-05
L5	D_0__Bacteria;D_1__Firmicutes;D_2__Bacilli;D_3__Bacillales;D_4__Family XI	2.13333	0.144127	0.500374	1	4.99015e-05	0
L5	D_0__Bacteria;D_1__Kiritimatiellaeota;D_2__Kiritimatiellae;D_3__WCHB1-41;D_4__metagenome	2.13333	0.144127	0.500374	1	0	6.55712e-05
L5	D_0__Bacteria;D_1__Planctomycetes;D_2__OM190;D_3__uncultured bacterium;D_4__uncultured bacterium	2.13333	0.144127	0.500374	1	0	8.69046e-05
L5	D_0__Bacteria;D_1__Proteobacteria;D_1__Proteobacteria_unclassified;D_1__Proteobacteria_unclassified;D_1__Proteobacteria_unclassified	2.13333	0.144127	0.500374	1	0	0.000323066
L5	D_0__Bacteria;D_1__Proteobacteria;D_2__Alphaproteobacteria;D_3__Caulobacterales;D_4__Caulobacteraceae	2.13333	0.144127	0.500374	1	0	0.000126907
L5	D_0__Bacteria;D_1__Proteobacteria;D_2__Alphaproteobacteria;D_3__Caulobacterales;D_4__Hyphomonadaceae	2.13333	0.144127	0.500374	1	0	0.000307217
L5	D_0__Bacteria;D_1__Proteobacteria;D_2__Gammaproteobacteria;D_3__Alteromonadales;D_4__Marinobacteraceae	2.13333	0.144127	0.500374	1	0	0.00288741
L5	D_0__Bacteria;D_1__Proteobacteria;D_2__Gammaproteobacteria;D_3__Oceanospirillales;D_4__Endozoicomonadaceae	2.13333	0.144127	0.500374	1	0	7.97935e-05
L5	D_0__Bacteria;D_1__Proteobacteria;D_2__Gammaproteobacteria;D_3__Vibrionales;D_4__Vibrionaceae	2.13333	0.144127	0.500374	1	1.90717e-05	0
L5	D_0__Bacteria;D_1__Bacteroidetes;D_2__Bacteroidia;D_3__Bacteroidales;D_4__Tannerellaceae	1.97283	0.160148	0.500374	1	7.31835e-05	0.000280376
L5	D_0__Bacteria;D_1__Firmicutes;D_2__Bacilli;D_3__Bacillales;D_4__Staphylococcaceae	1.97283	0.160148	0.500374	1	8.88657e-05	0.00097848
L5	D_0__Bacteria;D_1__Tenericutes;D_2__Mollicutes;D_3__Mollicutes RF39;D_4__uncultured bacterium	1.875	0.170904	0.500374	1	0.00140267	0.00191572
L5	D_0__Bacteria;D_1__Firmicutes;D_2__Clostridia;D_3__Clostridiales;D_4__Clostridiaceae 1	1.86672	0.171852	0.500374	1	0.00442389	0.00348674
L5	D_0__Bacteria;D_1__Firmicutes;D_2__Bacilli;D_3__Lactobacillales;D_4__Aerococcaceae	1.37532	0.2409	0.500374	1	1.29052e-05	0.000113469
L5	D_0__Bacteria;D_1__Firmicutes;D_2__Clostridia;D_3__Clostridiales;D_4__Peptostreptococcaceae	1.10294	0.293622	0.500374	1	0.0230707	0.0472723
L5	D_0__Bacteria;D_1__Proteobacteria;D_2__Gammaproteobacteria;D_3__Pseudomonadales;D_4__Pseudomonadaceae	1.07075	0.300776	0.500374	1	4.15328e-05	0.000408296
L5	D_0__Bacteria;D_1__Tenericutes;D_2__Mollicutes;D_3__Mollicutes RF39;D_3__Mollicutes_RF39_unclassified	1.07075	0.300776	0.500374	1	2.6137e-05	0.000207539
L5	D_0__Archaea;D_1__Euryarchaeota;D_2__Thermoplasmata;D_3__Marine Group II;D_4__uncultured marine group II euryarchaeote HF10_30F11	1	0.317311	0.500374	1	0	2.52817e-05
L5	D_0__Bacteria;D_1__Acidobacteria;D_2__Subgroup 6;D_3__uncultured Acidobacteriaceae bacterium;D_4__uncultured Acidobacteriaceae bacterium	1	0.317311	0.500374	1	0	3.25051e-05
L5	D_0__Bacteria;D_1__Actinobacteria;D_2__Actinobacteria;D_3__Micrococcales;D_4__Brevibacteriaceae	1	0.317311	0.500374	1	0	5.77868e-05
L5	D_0__Bacteria;D_1__Actinobacteria;D_2__Actinobacteria;D_3__Micrococcales;D_4__Dermabacteraceae	1	0.317311	0.500374	1	6.92214e-06	0
L5	D_0__Bacteria;D_1__Actinobacteria;D_2__Coriobacteriia;D_3__Coriobacteriales;D_4__Atopobiaceae	1	0.317311	0.500374	1	0	1.48956e-05
L5	D_0__Bacteria;D_1__Actinobacteria;D_2__Coriobacteriia;D_3__Coriobacteriales;D_4__Coriobacteriaceae	1	0.317311	0.500374	1	0	9.39035e-05
L5	D_0__Bacteria;D_1__Bacteroidetes;D_2__Bacteroidia;D_3__Bacteroidales;D_4__Barnesiellaceae	1	0.317311	0.500374	1	0	1.86195e-05
L5	D_0__Bacteria;D_1__Bacteroidetes;D_2__Bacteroidia;D_3__Bacteroidales;D_4__Marinifilaceae	1	0.317311	0.500374	1	0	0.000119185
L5	D_0__Bacteria;D_1__Bacteroidetes;D_2__Bacteroidia;D_3__Bacteroidales;D_4__p-2534-18B5 gut group	1	0.317311	0.500374	1	0	7.22335e-06
L5	D_0__Bacteria;D_1__Bacteroidetes;D_2__Bacteroidia;D_3__Cytophagales;D_4__Cyclobacteriaceae	1	0.317311	0.500374	1	0	8.30685e-05
L5	D_0__Bacteria;D_1__Bacteroidetes;D_2__Bacteroidia;D_3__Flavobacteriales;D_4__Weeksellaceae	1	0.317311	0.500374	1	0	0.000166137
L5	D_0__Bacteria;D_1__Bacteroidetes;D_2__Bacteroidia;D_3__Sphingobacteriales;D_4__Sphingobacteriaceae	1	0.317311	0.500374	1	0	3.61167e-05
L5	D_0__Bacteria;D_1__Cyanobacteria;D_2__Melainabacteria;D_3__Gastranaerophilales;D_4__uncultured bacterium	1	0.317311	0.500374	1	0	6.50101e-05
L5	D_0__Bacteria;D_1__Cyanobacteria;D_2__Oxyphotobacteria;D_3__Chloroplast;D_3__Chloroplast_unclassified	1	0.317311	0.500374	1	0	0.00118463
L5	D_0__Bacteria;D_1__Cyanobacteria;D_2__Oxyphotobacteria;D_3__Chloroplast;D_4__Cercis gigantea	1	0.317311	0.500374	1	0	0.000205865
L5	D_0__Bacteria;D_1__Cyanobacteria;D_2__Oxyphotobacteria;D_3__Chloroplast;D_4__uncultured diatom	1	0.317311	0.500374	1	0	0.000155302
L5	D_0__Bacteria;D_1__Epsilonbacteraeota;D_2__Campylobacteria;D_3__Campylobacterales;D_4__Campylobacteraceae	1	0.317311	0.500374	1	0	0.000198642
L5	D_0__Bacteria;D_1__Epsilonbacteraeota;D_2__Campylobacteria;D_3__Campylobacterales;D_4__Helicobacteraceae	1	0.317311	0.500374	1	0	3.97284e-05
L5	D_0__Bacteria;D_1__Firmicutes;D_2__Bacilli;D_3__Lactobacillales;D_3__Lactobacillales_unclassified	1	0.317311	0.500374	1	1.03025e-05	0
L5	D_0__Bacteria;D_1__Firmicutes;D_2__Bacilli;D_3__Lactobacillales;D_4__Enterococcaceae	1	0.317311	0.500374	1	0	0.000104739
L5	D_0__Bacteria;D_1__Firmicutes;D_2__Negativicutes;D_3__Selenomonadales;D_4__Acidaminococcaceae	1	0.317311	0.500374	1	0	5.77868e-05
L5	D_0__Bacteria;D_1__Kiritimatiellaeota;D_2__Kiritimatiellae;D_3__WCHB1-41;D_4__uncultured bacterium	1	0.317311	0.500374	1	0	7.22335e-06
L5	D_0__Bacteria;D_1__Lentisphaerae;D_2__Lentisphaeria;D_3__Victivallales;D_4__vadinBE97	1	0.317311	0.500374	1	0	1.0835e-05
L5	D_0__Bacteria;D_1__Proteobacteria;D_2__Alphaproteobacteria;D_2__Alphaproteobacteria_unclassified;D_2__Alphaproteobacteria_unclassified	1	0.317311	0.500374	1	0	3.97284e-05
L5	D_0__Bacteria;D_1__Proteobacteria;D_2__Alphaproteobacteria;D_3__Rhizobiales;D_4__Beijerinckiaceae	1	0.317311	0.500374	1	0	0.000119185
L5	D_0__Bacteria;D_1__Proteobacteria;D_2__Alphaproteobacteria;D_3__Rhodospirillales;D_4__Thalassospiraceae	1	0.317311	0.500374	1	0	4.69517e-05
L5	D_0__Bacteria;D_1__Proteobacteria;D_2__Alphaproteobacteria;D_3__Rhodospirillales;D_4__uncultured	1	0.317311	0.500374	1	0	6.50101e-05
L5	D_0__Bacteria;D_1__Proteobacteria;D_2__Alphaproteobacteria;D_3__Sphingomonadales;D_4__Sphingomonadaceae	1	0.317311	0.500374	1	0	3.97284e-05
L5	D_0__Bacteria;D_1__Proteobacteria;D_2__Alphaproteobacteria;D_3__Thalassobaculales;D_4__Nisaeaceae	1	0.317311	0.500374	1	0	5.05634e-05
L5	D_0__Bacteria;D_1__Proteobacteria;D_2__Deltaproteobacteria;D_3__Myxococcales;D_4__P3OB-42	1	0.317311	0.500374	1	0	2.52817e-05
L5	D_0__Bacteria;D_1__Proteobacteria;D_2__Deltaproteobacteria;D_3__SAR324 clade(Marine group B);D_3__SAR324_clade(Marine_group_B)_unclassified	1	0.317311	0.500374	1	0	1.80584e-05
L5	D_0__Bacteria;D_1__Proteobacteria;D_2__Gammaproteobacteria;D_3__Alteromonadales;D_4__Alteromonadaceae	1	0.317311	0.500374	1	0	0.000122797
L5	D_0__Bacteria;D_1__Proteobacteria;D_2__Gammaproteobacteria;D_3__Betaproteobacteriales;D_4__Neisseriaceae	1	0.317311	0.500374	1	0	6.50101e-05
L5	D_0__Bacteria;D_1__Proteobacteria;D_2__Gammaproteobacteria;D_3__Cellvibrionales;D_4__Cellvibrionaceae	1	0.317311	0.500374	1	0	3.61167e-05
L5	D_0__Bacteria;D_1__Proteobacteria;D_2__Gammaproteobacteria;D_3__Cellvibrionales;D_4__Halieaceae	1	0.317311	0.500374	1	0	6.97993e-06
L5	D_0__Bacteria;D_1__Proteobacteria;D_2__Gammaproteobacteria;D_3__Milano-WF1B-44;D_4__uncultured gamma proteobacterium	1	0.317311	0.500374	1	0	1.11717e-05
L5	D_0__Bacteria;D_1__Proteobacteria;D_2__Gammaproteobacteria;D_3__Oceanospirillales;D_4__Saccharospirillaceae	1	0.317311	0.500374	1	0	1.04699e-05
L5	D_0__Bacteria;D_1__Proteobacteria;D_2__Gammaproteobacteria;D_3__SAR86 clade;D_4__marine metagenome	1	0.317311	0.500374	1	0	1.44467e-05
L5	D_0__Bacteria;D_1__Tenericutes;D_2__Mollicutes;D_3__Mollicutes RF39;D_4__uncultured rumen bacterium	1	0.317311	0.500374	1	4.8455e-05	0
L5	D_0__Bacteria;D_1__Tenericutes;D_2__Mollicutes;D_3__Mycoplasmatales;D_4__Mycoplasmataceae	1	0.317311	0.500374	1	0	7.22335e-06
L5	Unknown;Other;Other;Other;Other	1	0.317311	0.500374	1	0	1.11717e-05
L5	D_0__Bacteria;D_1__Actinobacteria;D_2__Actinobacteria;D_3__Actinomycetales;D_4__Actinomycetaceae	0.932039	0.334334	0.520545	1	0.000105035	0.00341548
L5	D_0__Bacteria;D_1__Firmicutes;D_2__Clostridia;D_3__Clostridiales;D_3__Clostridiales_unclassified	0.713592	0.398254	0.612315	1	0.000101628	0.000120123
L5	D_0__Bacteria;D_0__Bacteria_unclassified;D_0__Bacteria_unclassified;D_0__Bacteria_unclassified;D_0__Bacteria_unclassified	0.593354	0.441125	0.669856	1	1.03025e-05	6.10787e-05
L5	D_0__Bacteria;D_1__Firmicutes;D_2__Erysipelotrichia;D_3__Erysipelotrichales;D_4__Erysipelotrichaceae	0.540441	0.46225	0.693375	1	0.0323162	0.0265052
L5	D_0__Bacteria;D_1__Tenericutes;D_2__Mollicutes;D_3__Mollicutes RF39;D_4__gut metagenome	0.409091	0.522431	0.774205	1	0.000731089	0.000591998
L5	D_0__Bacteria;D_1__Proteobacteria;D_2__Gammaproteobacteria;D_3__Enterobacteriales;D_4__Enterobacteriaceae	0.300481	0.583581	0.85453	1	0.000308121	0.00795073
L5	D_0__Bacteria;D_1__Firmicutes;D_2__Negativicutes;D_3__Selenomonadales;D_4__Veillonellaceae	0.214286	0.643429	0.921005	1	0.000398878	0.000260633
L5	D_0__Bacteria;D_1__Fusobacteria;D_2__Fusobacteriia;D_3__Fusobacteriales;D_4__Fusobacteriaceae	0.213608	0.643954	0.921005	1	0.000123625	2.16416e-05
L5	D_0__Bacteria;D_1__Firmicutes;D_2__Clostridia;D_3__Clostridiales;D_4__Clostridiales vadinBB60 group	0.176471	0.674424	0.953496	1	0.00764721	0.00892456
L5	D_0__Bacteria;D_1__Proteobacteria;D_2__Alphaproteobacteria;D_3__Rhodobacterales;D_4__Rhodobacteraceae	0.0761421	0.782595	1	1	5.0977e-05	0.00209645
L5	D_0__Bacteria;D_1__Proteobacteria;D_2__Deltaproteobacteria;D_3__Desulfovibrionales;D_4__Desulfovibrionaceae	0.0761421	0.782595	1	1	1.82243e-05	0.000120845
L5	D_0__Bacteria;D_1__Bacteroidetes;D_2__Bacteroidia;D_3__Bacteroidales;D_4__Bacteroidaceae	0.0447761	0.832416	1	1	0.000590199	0.000940188
L5	D_0__Bacteria;D_1__Bacteroidetes;D_2__Bacteroidia;D_3__Bacteroidales;D_4__Porphyromonadaceae	0.00833333	0.927264	1	1	4.63593e-05	0.000527304
L5	D_0__Bacteria;D_1__Bacteroidetes;D_2__Bacteroidia;D_3__Flavobacteriales;D_4__Flavobacteriaceae	0.00833333	0.927264	1	1	2.57551e-05	7.58451e-05
L5	D_0__Bacteria;D_1__Deferribacteres;D_2__Deferribacteres;D_3__Deferribacterales;D_4__Deferribacteraceae	0.00833333	0.927264	1	1	1.03832e-05	1.25609e-05
L5	D_0__Bacteria;D_1__Proteobacteria;D_2__Alphaproteobacteria;D_3__Rhizobiales;D_4__Rhizobiaceae	0.00833333	0.927264	1	1	1.42926e-05	0.000241982
L5	D_0__Bacteria;D_1__Spirochaetes;D_2__Spirochaetia;D_3__Spirochaetales;D_4__Spirochaetaceae	0.00833333	0.927264	1	1	2.57551e-05	0.000379226
L5	D_0__Bacteria;D_1__Bacteroidetes;D_2__Bacteroidia;D_3__Bacteroidales;D_4__Rikenellaceae	0	1	1	1	0.0184922	0.0188141
L5	D_0__Bacteria;D_1__Firmicutes;D_2__Bacilli;D_3__Lactobacillales;D_4__Streptococcaceae	0	1	1	1	0.00400217	0.00627935
L5	D_0__Archaea;D_1__Euryarchaeota;D_2__Methanobacteria;D_3__Methanobacteriales;D_4__Methanobacteriaceae	nan	nan	1	nan	0	0
L5	D_0__Bacteria;D_1__Actinobacteria;D_2__Actinobacteria;D_3__Micrococcales;D_4__Microbacteriaceae	nan	nan	1	nan	0	0
L5	D_0__Bacteria;D_1__Actinobacteria;D_2__Actinobacteria;D_3__Micromonosporales;D_4__Micromonosporaceae	nan	nan	1	nan	0	0
L5	D_0__Bacteria;D_1__Actinobacteria;D_2__Actinobacteria;D_3__PeM15;D_4__uncultured bacterium	nan	nan	1	nan	0	0
L5	D_0__Bacteria;D_1__Actinobacteria;D_2__Actinobacteria;D_3__Propionibacteriales;D_4__Propionibacteriaceae	nan	nan	1	nan	0	0
L5	D_0__Bacteria;D_1__Actinobacteria;D_2__Coriobacteriia;D_3__Coriobacteriales;D_4__Coriobacteriales Incertae Sedis	nan	nan	1	nan	0	0
L5	D_0__Bacteria;D_1__Bacteroidetes;D_2__Bacteroidia;D_3__Bacteroidales;D_4__Paludibacteraceae	nan	nan	1	nan	0	0
L5	D_0__Bacteria;D_1__Bacteroidetes;D_2__Bacteroidia;D_3__Flavobacteriales;D_4__Cryomorphaceae	nan	nan	1	nan	0	0
L5	D_0__Bacteria;D_1__Cyanobacteria;D_2__Melainabacteria;D_3__Obscuribacterales;D_4__uncultured bacterium	nan	nan	1	nan	0	0
L5	D_0__Bacteria;D_1__Cyanobacteria;D_2__Oxyphotobacteria;D_3__Chloroplast;D_4__Nannochloropsis gaditana	nan	nan	1	nan	0	0
L5	D_0__Bacteria;D_1__Cyanobacteria;D_2__Oxyphotobacteria;D_3__Synechococcales;D_4__Cyanobiaceae	nan	nan	1	nan	0	0
L5	D_0__Bacteria;D_1__Firmicutes;D_1__Firmicutes_unclassified;D_1__Firmicutes_unclassified;D_1__Firmicutes_unclassified	nan	nan	1	nan	0	0
L5	D_0__Bacteria;D_1__Firmicutes;D_2__Bacilli;D_2__Bacilli_unclassified;D_2__Bacilli_unclassified	nan	nan	1	nan	0	0
L5	D_0__Bacteria;D_1__Firmicutes;D_2__Bacilli;D_3__Bacillales;D_4__Listeriaceae	nan	nan	1	nan	0	0
L5	D_0__Bacteria;D_1__Firmicutes;D_2__Bacilli;D_3__Bacillales;D_4__Paenibacillaceae	nan	nan	1	nan	0	0
L5	D_0__Bacteria;D_1__Firmicutes;D_2__Bacilli;D_3__Lactobacillales;D_4__Carnobacteriaceae	nan	nan	1	nan	0	0
L5	D_0__Bacteria;D_1__Firmicutes;D_2__Clostridia;D_3__Clostridiales;D_4__Eubacteriaceae	nan	nan	1	nan	0	0
L5	D_0__Bacteria;D_1__Proteobacteria;D_2__Alphaproteobacteria;D_3__Acetobacterales;D_4__Acetobacteraceae	nan	nan	1	nan	0	0
L5	D_0__Bacteria;D_1__Proteobacteria;D_2__Alphaproteobacteria;D_3__Azospirillales;D_4__Azospirillaceae	nan	nan	1	nan	0	0
L5	D_0__Bacteria;D_1__Proteobacteria;D_2__Alphaproteobacteria;D_3__Rhizobiales;D_4__Xanthobacteraceae	nan	nan	1	nan	0	0
L5	D_0__Bacteria;D_1__Proteobacteria;D_2__Alphaproteobacteria;D_3__Rickettsiales;D_4__uncultured	nan	nan	1	nan	0	0
L5	D_0__Bacteria;D_1__Proteobacteria;D_2__Alphaproteobacteria;D_3__SAR11 clade;D_4__Clade IV	nan	nan	1	nan	0	0
L5	D_0__Bacteria;D_1__Proteobacteria;D_2__Gammaproteobacteria;D_3__Pasteurellales;D_4__Pasteurellaceae	nan	nan	1	nan	0	0
L5	D_0__Bacteria;D_1__Proteobacteria;D_2__Gammaproteobacteria;D_3__SAR86 clade;D_4__uncultured bacterium	nan	nan	1	nan	0	0
L5	D_0__Bacteria;D_1__Tenericutes;D_2__Mollicutes;D_3__Mollicutes RF39;D_4__unidentified	nan	nan	1	nan	0	0
L6	D_0__Bacteria;D_1__Firmicutes;D_2__Clostridia;D_3__Clostridiales;D_4__Lachnospiraceae;D_5__[Eubacterium] xylanophilum group	12.3077	0.000451095	0.0344992	0.130367	2.78087e-05	0.0227822
L6	D_0__Bacteria;D_1__Firmicutes;D_2__Clostridia;D_3__Clostridiales;D_4__Ruminococcaceae;D_5__Ruminococcaceae NK4A214 group	12.3077	0.000451095	0.0344992	0.130367	4.85186e-05	0.0025261
L6	D_0__Bacteria;D_1__Firmicutes;D_2__Clostridia;D_3__Clostridiales;D_4__Ruminococcaceae;D_5__Ruminococcus 1	12.3077	0.000451095	0.0344992	0.130367	4.30174e-05	0.0258148
L6	D_0__Bacteria;D_1__Firmicutes;D_2__Clostridia;D_3__Clostridiales;D_4__Ruminococcaceae;D_5__[Eubacterium] coprostanoligenes group	11.6364	0.000646749	0.0344992	0.18691	0.000341318	0.0167233
L6	D_0__Bacteria;D_1__Tenericutes;D_2__Mollicutes;D_3__Anaeroplasmatales;D_4__Anaeroplasmataceae;D_5__Anaeroplasma	11.6364	0.000646749	0.0344992	0.18691	0.00808387	6.26699e-05
L6	D_0__Bacteria;D_1__Bacteroidetes;D_2__Bacteroidia;D_3__Bacteroidales;D_4__Muribaculaceae;D_5__uncultured Bacteroidales bacterium	11.2941	0.00077753	0.0344992	0.224706	0.00911989	0.104816
L6	D_0__Bacteria;D_1__Firmicutes;D_2__Erysipelotrichia;D_3__Erysipelotrichales;D_4__Erysipelotrichaceae;D_5__Erysipelatoclostridium	10.8173	0.00100556	0.0344992	0.290606	0.000106741	0.00127825
L6	D_0__Bacteria;D_1__Actinobacteria;D_2__Coriobacteriia;D_3__Coriobacteriales;D_4__Eggerthellaceae;D_5__Enterorhabdus	10.5993	0.00113133	0.0344992	0.326953	0.000437623	0.00158812
L6	D_0__Bacteria;D_1__Firmicutes;D_2__Clostridia;D_3__Clostridiales;D_4__Lachnospiraceae;D_5__Acetitomaculum	10.5	0.00119375	0.0344992	0.344992	0	0.000487055
L6	D_0__Bacteria;D_1__Firmicutes;D_2__Clostridia;D_3__Clostridiales;D_4__Lachnospiraceae;D_5__Lachnospiraceae UCG-001	10.5	0.00119375	0.0344992	0.344992	0	0.00282289
L6	D_0__Bacteria;D_1__Firmicutes;D_2__Clostridia;D_3__Clostridiales;D_4__Ruminococcaceae;D_5__Ruminococcaceae UCG-010	9.94109	0.0016163	0.0424646	0.46711	0.000531241	0.0017206
L6	D_0__Bacteria;D_1__Firmicutes;D_2__Clostridia;D_3__Clostridiales;D_4__Lachnospiraceae;D_5__A2	9.2894	0.00230484	0.0555083	0.666099	0.00254242	0.0118865
L6	D_0__Bacteria;D_1__Patescibacteria;D_2__Saccharimonadia;D_3__Saccharimonadales;D_4__Saccharimonadaceae;D_5__Candidatus Saccharimonas	8.64706	0.0032759	0.0676239	0.946734	0.000582578	0.00342135
L6	D_0__Bacteria;D_1__Verrucomicrobia;D_2__Verrucomicrobiae;D_3__Verrucomicrobiales;D_4__Akkermansiaceae;D_5__Akkermansia	8.64706	0.0032759	0.0676239	0.946734	0.45012	0.173472
L6	D_0__Bacteria;D_1__Firmicutes;D_2__Clostridia;D_3__Clostridiales;D_4__Clostridiales vadinBB60 group;D_5__uncultured Clostridiales bacterium	8.38835	0.00377634	0.0679897	1	0	0.000387177
L6	D_0__Bacteria;D_1__Firmicutes;D_2__Clostridia;D_3__Clostridiales;D_4__Ruminococcaceae;D_5__Ruminococcaceae UCG-004	8.38835	0.00377634	0.0679897	1	0	0.000706675
L6	D_0__Bacteria;D_1__Firmicutes;D_2__Clostridia;D_3__Clostridiales;D_4__Peptococcaceae;D_5__Peptococcus	8.28409	0.00399939	0.0679897	1	0.000181714	0.00097156
L6	D_0__Bacteria;D_1__Proteobacteria;D_2__Gammaproteobacteria;D_3__Betaproteobacteriales;D_4__Burkholderiaceae;D_5__Parasutterella	8.04044	0.00457444	0.0734452	1	0.00577993	0.0018268
L6	D_0__Bacteria;D_1__Bacteroidetes;D_2__Bacteroidia;D_3__Bacteroidales;D_4__Muribaculaceae;D_5__Muribaculum	7.45588	0.00632295	0.0961754	1	0.00161322	0.00514409
L6	D_0__Bacteria;D_1__Firmicutes;D_2__Clostridia;D_3__Clostridiales;D_4__Christensenellaceae;D_5__uncultured	6.92308	0.00850904	0.122956	1	3.71804e-05	0.000237999
L6	D_0__Bacteria;D_1__Bacteroidetes;D_2__Bacteroidia;D_3__Bacteroidales;D_4__Prevotellaceae;D_5__Prevotellaceae UCG-001	6.52174	0.0106564	0.127527	1	0	0.000445565
L6	D_0__Bacteria;D_1__Firmicutes;D_2__Clostridia;D_3__Clostridiales;D_4__Family XIII;D_5__[Eubacterium] brachy group	6.52174	0.0106564	0.127527	1	0	0.000689287
L6	D_0__Bacteria;D_1__Firmicutes;D_2__Clostridia;D_3__Clostridiales;D_4__Ruminococcaceae;D_5__Ruminococcaceae UCG-005	6.52174	0.0106564	0.127527	1	0	0.000245976
L6	D_0__Bacteria;D_1__Firmicutes;D_2__Erysipelotrichia;D_3__Erysipelotrichales;D_4__Erysipelotrichaceae;D_5__Faecalibaculum	6.52174	0.0106564	0.127527	1	0	0.0168215
L6	D_0__Bacteria;D_1__Firmicutes;D_2__Erysipelotrichia;D_3__Erysipelotrichales;D_4__Erysipelotrichaceae;D_5__Turicibacter	6.44776	0.0111092	0.127527	1	0.0321666	0.00695071
L6	D_0__Bacteria;D_1__Actinobacteria;D_2__Actinobacteria;D_3__Bifidobacteriales;D_4__Bifidobacteriaceae;D_5__Bifidobacterium	6.39053	0.0114731	0.127527	1	0.018297	0.00233005
L6	D_0__Bacteria;D_1__Firmicutes;D_2__Clostridia;D_3__Clostridiales;D_4__Family XI;D_5__Peptoniphilus	5.81731	0.0158692	0.169859	1	6.07138e-05	0.00123441
L6	D_0__Bacteria;D_1__Firmicutes;D_2__Clostridia;D_3__Clostridiales;D_4__Family XI;D_5__Anaerococcus	5.35714	0.0206376	0.200976	1	3.47608e-05	0.00131364
L6	D_0__Bacteria;D_1__Firmicutes;D_2__Bacilli;D_3__Lactobacillales;D_4__Lactobacillaceae;D_5__Lactobacillus	5.33824	0.0208626	0.200976	1	0.00320272	0.0382242
L6	D_0__Bacteria;D_1__Firmicutes;D_2__Clostridia;D_3__Clostridiales;D_4__Ruminococcaceae;D_5__uncultured	5.33824	0.0208626	0.200976	1	0.0103494	0.0044957
L6	D_0__Bacteria;D_1__Firmicutes;D_2__Bacilli;D_3__Lactobacillales;D_4__Streptococcaceae;D_5__Streptococcus	4.88663	0.0270655	0.238894	1	0.00240093	0.000723672
L6	D_0__Bacteria;D_1__Firmicutes;D_2__Clostridia;D_3__Clostridiales;D_4__Clostridiales vadinBB60 group;D_5__uncultured Clostridia bacterium	4.8731	0.0272785	0.238894	1	0	0.000410693
L6	D_0__Bacteria;D_1__Firmicutes;D_2__Clostridia;D_3__Clostridiales;D_4__Lachnospiraceae;D_5__Agathobacter	4.8731	0.0272785	0.238894	1	0.00114414	0
L6	D_0__Bacteria;D_1__Bacteroidetes;D_2__Bacteroidia;D_3__Bacteroidales;D_4__Prevotellaceae;D_5__Alloprevotella	4.45995	0.0346985	0.294937	1	2.42275e-05	0.000591434
L6	D_0__Bacteria;D_1__Firmicutes;D_2__Clostridia;D_3__Clostridiales;D_4__Ruminococcaceae;D_5__Ruminococcaceae UCG-009	3.49879	0.0614138	0.443821	1	0.000363361	7.93315e-05
L6	D_0__Bacteria;D_1__Bacteroidetes;D_2__Bacteroidia;D_3__Bacteroidales;D_4__Prevotellaceae;D_5__Prevotellaceae NK3B31 group	3.41772	0.0645	0.443821	1	0	0.000107508
L6	D_0__Bacteria;D_1__Firmicutes;D_2__Clostridia;D_3__Clostridiales;D_4__Family XI;D_5__Finegoldia	3.41772	0.0645	0.443821	1	0	0.000256255
L6	D_0__Bacteria;D_1__Firmicutes;D_2__Clostridia;D_3__Clostridiales;D_4__Family XIII;D_5__Family XIII UCG-001	3.41772	0.0645	0.443821	1	0	4.64064e-05
L6	D_0__Bacteria;D_1__Firmicutes;D_2__Clostridia;D_3__Clostridiales;D_4__Lachnospiraceae;D_5__Lachnospiraceae AC2044 group	3.41772	0.0645	0.443821	1	0	0.00320096
L6	D_0__Bacteria;D_1__Firmicutes;D_2__Clostridia;D_3__Clostridiales;D_4__Ruminococcaceae;D_5__Butyricicoccus	3.41772	0.0645	0.443821	1	0	0.000194
L6	D_0__Bacteria;D_1__Firmicutes;D_2__Clostridia;D_3__Clostridiales;D_4__Ruminococcaceae;D_5__Harryflintia	3.41772	0.0645	0.443821	1	0	0.000123213
L6	D_0__Bacteria;D_1__Proteobacteria;D_2__Gammaproteobacteria;D_3__Pseudomonadales;D_4__Moraxellaceae;D_5__Acinetobacter	3.41772	0.0645	0.443821	1	0	0.000299891
L6	D_0__Bacteria;D_1__Firmicutes;D_2__Erysipelotrichia;D_3__Erysipelotrichales;D_4__Erysipelotrichaceae;D_5__Ileibacterium	3.19565	0.0738343	0.496235	1	8.57554e-06	0.000336552
L6	D_0__Bacteria;D_1__Firmicutes;D_2__Bacilli;D_3__Lactobacillales;D_4__Streptococcaceae;D_5__Lactococcus	2.84024	0.0919307	0.521038	1	0.00160124	0.00555568
L6	D_0__Bacteria;D_1__Firmicutes;D_2__Clostridia;D_3__Clostridiales;D_4__Ruminococcaceae;D_5__Ruminococcaceae UCG-014	2.82353	0.0928919	0.521038	1	0.000690912	0.00280786
L6	D_0__Bacteria;D_1__Firmicutes;D_2__Clostridia;D_3__Clostridiales;D_4__Lachnospiraceae;D_5__Marvinbryantia	2.65413	0.103281	0.521038	1	7.61435e-05	0.000261669
L6	D_0__Bacteria;D_1__Firmicutes;D_2__Clostridia;D_3__Clostridiales;D_4__Lachnospiraceae;D_5__Lachnospiraceae UCG-002	2.34783	0.125458	0.521038	1	0.000110754	0.000615718
L6	D_0__Bacteria;D_1__Firmicutes;D_2__Clostridia;D_3__Clostridiales;D_4__Clostridiaceae 1;D_5__Clostridium sensu stricto 1	2.16495	0.141189	0.521038	1	0.00442389	0.00340006
L6	D_0__Bacteria;D_1__Firmicutes;D_2__Clostridia;D_3__Clostridiales;D_4__Peptococcaceae;D_5__uncultured	2.16176	0.141482	0.521038	1	0.00109319	0.0024213
L6	D_0__Bacteria;D_1__Actinobacteria;D_2__Actinobacteria;D_3__Actinomycetales;D_4__Actinomycetaceae;D_5__Mobiluncus	2.13333	0.144127	0.521038	1	0	0.000600548
L6	D_0__Bacteria;D_1__Actinobacteria;D_2__Actinobacteria;D_3__Corynebacteriales;D_4__Corynebacteriaceae;D_5__Lawsonella	2.13333	0.144127	0.521038	1	0	0.000231596
L6	D_0__Bacteria;D_1__Actinobacteria;D_2__Actinobacteria;D_3__Micrococcales;D_4__Micrococcaceae;D_5__Rothia	2.13333	0.144127	0.521038	1	0.000315592	0
L6	D_0__Bacteria;D_1__Bacteroidetes;D_2__Bacteroidia;D_3__Bacteroidales;D_3__Bacteroidales_unclassified;D_3__Bacteroidales_unclassified	2.13333	0.144127	0.521038	1	0	4.86119e-05
L6	D_0__Bacteria;D_1__Bacteroidetes;D_2__Bacteroidia;D_3__Bacteroidales;D_4__Prevotellaceae;D_5__Prevotella 9	2.13333	0.144127	0.521038	1	0	0.00126415
L6	D_0__Bacteria;D_1__Bacteroidetes;D_2__Bacteroidia;D_3__Bacteroidales;D_4__Rikenellaceae;D_5__Rikenellaceae RC9 gut group	2.13333	0.144127	0.521038	1	0	0.000589825
L6	D_0__Bacteria;D_1__Firmicutes;D_2__Bacilli;D_3__Bacillales;D_4__Family XI;D_5__Gemella	2.13333	0.144127	0.521038	1	4.99015e-05	0
L6	D_0__Bacteria;D_1__Firmicutes;D_2__Clostridia;D_3__Clostridiales;D_4__Family XIII;D_5__Family XIII AD3011 group	2.13333	0.144127	0.521038	1	0	5.03504e-05
L6	D_0__Bacteria;D_1__Firmicutes;D_2__Clostridia;D_3__Clostridiales;D_4__Lachnospiraceae;D_5__Acetatifactor	2.13333	0.144127	0.521038	1	0	0.000218038
L6	D_0__Bacteria;D_1__Firmicutes;D_2__Clostridia;D_3__Clostridiales;D_4__Lachnospiraceae;D_5__Lachnospiraceae NK4B4 group	2.13333	0.144127	0.521038	1	0	0.00017719
L6	D_0__Bacteria;D_1__Firmicutes;D_2__Clostridia;D_3__Clostridiales;D_4__Lachnospiraceae;D_5__Moryella	2.13333	0.144127	0.521038	1	0	0.000167869
L6	D_0__Bacteria;D_1__Firmicutes;D_2__Clostridia;D_3__Clostridiales;D_4__Ruminococcaceae;D_5__Papillibacter	2.13333	0.144127	0.521038	1	0	0.000148322
L6	D_0__Bacteria;D_1__Kiritimatiellaeota;D_2__Kiritimatiellae;D_3__WCHB1-41;D_4__metagenome;D_5__metagenome	2.13333	0.144127	0.521038	1	0	6.55712e-05
L6	D_0__Bacteria;D_1__Planctomycetes;D_2__OM190;D_3__uncultured bacterium;D_4__uncultured bacterium;D_5__uncultured bacterium	2.13333	0.144127	0.521038	1	0	8.69046e-05
L6	D_0__Bacteria;D_1__Proteobacteria;D_1__Proteobacteria_unclassified;D_1__Proteobacteria_unclassified;D_1__Proteobacteria_unclassified;D_1__Proteobacteria_unclassified	2.13333	0.144127	0.521038	1	0	0.000323066
L6	D_0__Bacteria;D_1__Proteobacteria;D_2__Alphaproteobacteria;D_3__Caulobacterales;D_4__Caulobacteraceae;D_5__Brevundimonas	2.13333	0.144127	0.521038	1	0	0.000126907
L6	D_0__Bacteria;D_1__Proteobacteria;D_2__Alphaproteobacteria;D_3__Caulobacterales;D_4__Hyphomonadaceae;D_5__Oceanicaulis	2.13333	0.144127	0.521038	1	0	0.000253042
L6	D_0__Bacteria;D_1__Proteobacteria;D_2__Alphaproteobacteria;D_3__Rhodobacterales;D_4__Rhodobacteraceae;D_5__Roseovarius	2.13333	0.144127	0.521038	1	0	0.000413414
L6	D_0__Bacteria;D_1__Proteobacteria;D_2__Alphaproteobacteria;D_3__Rickettsiales;D_4__Mitochondria;D_4__Mitochondria_unclassified	2.13333	0.144127	0.521038	1	0	4.30967e-05
L6	D_0__Bacteria;D_1__Proteobacteria;D_2__Gammaproteobacteria;D_3__Alteromonadales;D_4__Marinobacteraceae;D_5__Marinobacter	2.13333	0.144127	0.521038	1	0	0.00288741
L6	D_0__Bacteria;D_1__Proteobacteria;D_2__Gammaproteobacteria;D_3__Enterobacteriales;D_4__Enterobacteriaceae;D_5__Escherichia-Shigella	2.13333	0.144127	0.521038	1	0	0.000150901
L6	D_0__Bacteria;D_1__Proteobacteria;D_2__Gammaproteobacteria;D_3__Oceanospirillales;D_4__Endozoicomonadaceae;D_5__Endozoicomonas	2.13333	0.144127	0.521038	1	0	7.97935e-05
L6	D_0__Bacteria;D_1__Proteobacteria;D_2__Gammaproteobacteria;D_3__Vibrionales;D_4__Vibrionaceae;D_5__Vibrio	2.13333	0.144127	0.521038	1	1.90717e-05	0
L6	D_0__Bacteria;D_1__Firmicutes;D_2__Clostridia;D_3__Clostridiales;D_4__Family XI;D_5__Gallicola	2.09709	0.14758	0.521038	1	0.00012836	0.00208195
L6	D_0__Bacteria;D_1__Bacteroidetes;D_2__Bacteroidia;D_3__Bacteroidales;D_4__Tannerellaceae;D_5__Parabacteroides	1.97283	0.160148	0.521038	1	7.31835e-05	0.000280376
L6	D_0__Bacteria;D_1__Firmicutes;D_2__Bacilli;D_3__Bacillales;D_4__Staphylococcaceae;D_5__Staphylococcus	1.97283	0.160148	0.521038	1	8.88657e-05	0.000945974
L6	D_0__Bacteria;D_1__Tenericutes;D_2__Mollicutes;D_3__Mollicutes RF39;D_4__uncultured bacterium;D_5__uncultured bacterium	1.875	0.170904	0.521038	1	0.00140267	0.00191572
L6	D_0__Bacteria;D_1__Firmicutes;D_2__Clostridia;D_3__Clostridiales;D_4__Lachnospiraceae;D_5__Tyzzerella	1.59763	0.206239	0.521038	1	0.00200971	0.00107101
L6	D_0__Bacteria;D_1__Firmicutes;D_2__Clostridia;D_3__Clostridiales;D_4__Lachnospiraceae;D_5__uncultured	1.58824	0.207578	0.521038	1	0.00836203	0.0112301
L6	D_0__Bacteria;D_1__Firmicutes;D_2__Bacilli;D_3__Lactobacillales;D_4__Aerococcaceae;D_5__Facklamia	1.37532	0.2409	0.521038	1	1.29052e-05	0.000113469
L6	D_0__Bacteria;D_1__Firmicutes;D_2__Clostridia;D_3__Clostridiales;D_4__Lachnospiraceae;D_5__Lachnospiraceae NK4A136 group	1.10294	0.293622	0.521038	1	0.0311006	0.0467512
L6	D_0__Bacteria;D_1__Firmicutes;D_2__Clostridia;D_3__Clostridiales;D_4__Peptostreptococcaceae;D_5__Romboutsia	1.10294	0.293622	0.521038	1	0.0230707	0.0472649
L6	D_0__Bacteria;D_1__Proteobacteria;D_2__Gammaproteobacteria;D_3__Pseudomonadales;D_4__Pseudomonadaceae;D_5__Pseudomonas	1.07075	0.300776	0.521038	1	4.15328e-05	0.000408296
L6	D_0__Bacteria;D_1__Tenericutes;D_2__Mollicutes;D_3__Mollicutes RF39;D_3__Mollicutes_RF39_unclassified;D_3__Mollicutes_RF39_unclassified	1.07075	0.300776	0.521038	1	2.6137e-05	0.000207539
L6	D_0__Archaea;D_1__Euryarchaeota;D_2__Thermoplasmata;D_3__Marine Group II;D_4__uncultured marine group II euryarchaeote HF10_30F11;D_5__uncultured marine group II euryarchaeote HF10_30F11	1	0.317311	0.521038	1	0	2.52817e-05
L6	D_0__Bacteria;D_1__Acidobacteria;D_2__Subgroup 6;D_3__uncultured Acidobacteriaceae bacterium;D_4__uncultured Acidobacteriaceae bacterium;D_5__uncultured Acidobacteriaceae bacterium	1	0.317311	0.521038	1	0	3.25051e-05
L6	D_0__Bacteria;D_1__Actinobacteria;D_2__Actinobacteria;D_3__Actinomycetales;D_4__Actinomycetaceae;D_5__Actinomyces	1	0.317311	0.521038	1	0	0.000527304
L6	D_0__Bacteria;D_1__Actinobacteria;D_2__Actinobacteria;D_3__Actinomycetales;D_4__Actinomycetaceae;D_5__Actinotignum	1	0.317311	0.521038	1	0	2.167e-05
L6	D_0__Bacteria;D_1__Actinobacteria;D_2__Actinobacteria;D_3__Corynebacteriales;D_4__Corynebacteriaceae;D_5__Corynebacterium 1	1	0.317311	0.521038	1	0	0.000801791
L6	D_0__Bacteria;D_1__Actinobacteria;D_2__Actinobacteria;D_3__Micrococcales;D_4__Brevibacteriaceae;D_5__Brevibacterium	1	0.317311	0.521038	1	0	5.77868e-05
L6	D_0__Bacteria;D_1__Actinobacteria;D_2__Actinobacteria;D_3__Micrococcales;D_4__Dermabacteraceae;D_5__Brachybacterium	1	0.317311	0.521038	1	6.92214e-06	0
L6	D_0__Bacteria;D_1__Actinobacteria;D_2__Coriobacteriia;D_3__Coriobacteriales;D_4__Atopobiaceae;D_5__uncultured	1	0.317311	0.521038	1	0	1.48956e-05
L6	D_0__Bacteria;D_1__Actinobacteria;D_2__Coriobacteriia;D_3__Coriobacteriales;D_4__Coriobacteriaceae;D_5__Collinsella	1	0.317311	0.521038	1	0	9.39035e-05
L6	D_0__Bacteria;D_1__Bacteroidetes;D_2__Bacteroidia;D_3__Bacteroidales;D_4__Barnesiellaceae;D_5__uncultured	1	0.317311	0.521038	1	0	1.86195e-05
L6	D_0__Bacteria;D_1__Bacteroidetes;D_2__Bacteroidia;D_3__Bacteroidales;D_4__Marinifilaceae;D_5__Odoribacter	1	0.317311	0.521038	1	0	0.000119185
L6	D_0__Bacteria;D_1__Bacteroidetes;D_2__Bacteroidia;D_3__Bacteroidales;D_4__Muribaculaceae;D_4__Muribaculaceae_unclassified	1	0.317311	0.521038	1	0	1.04699e-05
L6	D_0__Bacteria;D_1__Bacteroidetes;D_2__Bacteroidia;D_3__Bacteroidales;D_4__Prevotellaceae;D_5__Prevotella 1	1	0.317311	0.521038	1	0	4.33401e-05
L6	D_0__Bacteria;D_1__Bacteroidetes;D_2__Bacteroidia;D_3__Bacteroidales;D_4__Prevotellaceae;D_5__Prevotella 2	1	0.317311	0.521038	1	0	0.000119185
L6	D_0__Bacteria;D_1__Bacteroidetes;D_2__Bacteroidia;D_3__Bacteroidales;D_4__Prevotellaceae;D_5__Prevotella 7	1	0.317311	0.521038	1	0.000370334	0
L6	D_0__Bacteria;D_1__Bacteroidetes;D_2__Bacteroidia;D_3__Bacteroidales;D_4__Prevotellaceae;D_5__Prevotellaceae UCG-003	1	0.317311	0.521038	1	0	3.97284e-05
L6	D_0__Bacteria;D_1__Bacteroidetes;D_2__Bacteroidia;D_3__Bacteroidales;D_4__Prevotellaceae;D_5__uncultured	1	0.317311	0.521038	1	0	6.50101e-05
L6	D_0__Bacteria;D_1__Bacteroidetes;D_2__Bacteroidia;D_3__Bacteroidales;D_4__p-2534-18B5 gut group;D_5__uncultured bacterium	1	0.317311	0.521038	1	0	7.22335e-06
L6	D_0__Bacteria;D_1__Bacteroidetes;D_2__Bacteroidia;D_3__Cytophagales;D_4__Cyclobacteriaceae;D_5__Marivirga	1	0.317311	0.521038	1	0	8.30685e-05
L6	D_0__Bacteria;D_1__Bacteroidetes;D_2__Bacteroidia;D_3__Flavobacteriales;D_4__Flavobacteriaceae;D_5__Capnocytophaga	1	0.317311	0.521038	1	2.57551e-05	0
L6	D_0__Bacteria;D_1__Bacteroidetes;D_2__Bacteroidia;D_3__Flavobacteriales;D_4__Flavobacteriaceae;D_5__Flavobacterium	1	0.317311	0.521038	1	0	2.167e-05
L6	D_0__Bacteria;D_1__Bacteroidetes;D_2__Bacteroidia;D_3__Flavobacteriales;D_4__Flavobacteriaceae;D_5__NS4 marine group	1	0.317311	0.521038	1	0	4.33401e-05
L6	D_0__Bacteria;D_1__Bacteroidetes;D_2__Bacteroidia;D_3__Flavobacteriales;D_4__Flavobacteriaceae;D_5__uncultured	1	0.317311	0.521038	1	0	1.0835e-05
L6	D_0__Bacteria;D_1__Bacteroidetes;D_2__Bacteroidia;D_3__Flavobacteriales;D_4__Weeksellaceae;D_5__Chryseobacterium	1	0.317311	0.521038	1	0	0.000166137
L6	D_0__Bacteria;D_1__Bacteroidetes;D_2__Bacteroidia;D_3__Sphingobacteriales;D_4__Sphingobacteriaceae;D_5__Sphingobacterium	1	0.317311	0.521038	1	0	3.61167e-05
L6	D_0__Bacteria;D_1__Cyanobacteria;D_2__Melainabacteria;D_3__Gastranaerophilales;D_4__uncultured bacterium;D_5__uncultured bacterium	1	0.317311	0.521038	1	0	6.50101e-05
L6	D_0__Bacteria;D_1__Cyanobacteria;D_2__Oxyphotobacteria;D_3__Chloroplast;D_3__Chloroplast_unclassified;D_3__Chloroplast_unclassified	1	0.317311	0.521038	1	0	0.00118463
L6	D_0__Bacteria;D_1__Cyanobacteria;D_2__Oxyphotobacteria;D_3__Chloroplast;D_4__Cercis gigantea;D_5__Cercis gigantea	1	0.317311	0.521038	1	0	0.000205865
L6	D_0__Bacteria;D_1__Cyanobacteria;D_2__Oxyphotobacteria;D_3__Chloroplast;D_4__uncultured diatom;D_5__uncultured diatom	1	0.317311	0.521038	1	0	0.000155302
L6	D_0__Bacteria;D_1__Epsilonbacteraeota;D_2__Campylobacteria;D_3__Campylobacterales;D_4__Campylobacteraceae;D_5__Campylobacter	1	0.317311	0.521038	1	0	0.000198642
L6	D_0__Bacteria;D_1__Epsilonbacteraeota;D_2__Campylobacteria;D_3__Campylobacterales;D_4__Helicobacteraceae;D_5__Helicobacter	1	0.317311	0.521038	1	0	3.97284e-05
L6	D_0__Bacteria;D_1__Firmicutes;D_2__Bacilli;D_3__Bacillales;D_4__Staphylococcaceae;D_5__Macrococcus	1	0.317311	0.521038	1	0	3.25051e-05
L6	D_0__Bacteria;D_1__Firmicutes;D_2__Bacilli;D_3__Lactobacillales;D_3__Lactobacillales_unclassified;D_3__Lactobacillales_unclassified	1	0.317311	0.521038	1	1.03025e-05	0
L6	D_0__Bacteria;D_1__Firmicutes;D_2__Bacilli;D_3__Lactobacillales;D_4__Enterococcaceae;D_5__Enterococcus	1	0.317311	0.521038	1	0	0.000104739
L6	D_0__Bacteria;D_1__Firmicutes;D_2__Clostridia;D_3__Clostridiales;D_4__Clostridiaceae 1;D_5__Sarcina	1	0.317311	0.521038	1	0	8.66802e-05
L6	D_0__Bacteria;D_1__Firmicutes;D_2__Clostridia;D_3__Clostridiales;D_4__Family XI;D_5__Helcococcus	1	0.317311	0.521038	1	0	6.97993e-06
L6	D_0__Bacteria;D_1__Firmicutes;D_2__Clostridia;D_3__Clostridiales;D_4__Family XIII;D_4__Family_XIII_unclassified	1	0.317311	0.521038	1	0	7.22335e-06
L6	D_0__Bacteria;D_1__Firmicutes;D_2__Clostridia;D_3__Clostridiales;D_4__Family XIII;D_5__Mogibacterium	1	0.317311	0.521038	1	0	2.167e-05
L6	D_0__Bacteria;D_1__Firmicutes;D_2__Clostridia;D_3__Clostridiales;D_4__Lachnospiraceae;D_5__ASF356	1	0.317311	0.521038	1	0	3.97284e-05
L6	D_0__Bacteria;D_1__Firmicutes;D_2__Clostridia;D_3__Clostridiales;D_4__Lachnospiraceae;D_5__Coprococcus 3	1	0.317311	0.521038	1	0	2.64438e-05
L6	D_0__Bacteria;D_1__Firmicutes;D_2__Clostridia;D_3__Clostridiales;D_4__Lachnospiraceae;D_5__Fusicatenibacter	1	0.317311	0.521038	1	3.43022e-05	0
L6	D_0__Bacteria;D_1__Firmicutes;D_2__Clostridia;D_3__Clostridiales;D_4__Lachnospiraceae;D_5__Lachnospiraceae ND3007 group	1	0.317311	0.521038	1	0	3.97284e-05
L6	D_0__Bacteria;D_1__Firmicutes;D_2__Clostridia;D_3__Clostridiales;D_4__Lachnospiraceae;D_5__Lachnospiraceae UCG-008	1	0.317311	0.521038	1	0	3.14023e-05
L6	D_0__Bacteria;D_1__Firmicutes;D_2__Clostridia;D_3__Clostridiales;D_4__Lachnospiraceae;D_5__[Eubacterium] eligens group	1	0.317311	0.521038	1	0	5.05634e-05
L6	D_0__Bacteria;D_1__Firmicutes;D_2__Clostridia;D_3__Clostridiales;D_4__Peptostreptococcaceae;D_4__Peptostreptococcaceae_unclassified	1	0.317311	0.521038	1	0	7.44779e-06
L6	D_0__Bacteria;D_1__Firmicutes;D_2__Clostridia;D_3__Clostridiales;D_4__Ruminococcaceae;D_5__Fastidiosipila	1	0.317311	0.521038	1	0	1.89782e-05
L6	D_0__Bacteria;D_1__Firmicutes;D_2__Clostridia;D_3__Clostridiales;D_4__Ruminococcaceae;D_5__Oscillospira	1	0.317311	0.521038	1	0	3.7239e-05
L6	D_0__Bacteria;D_1__Firmicutes;D_2__Clostridia;D_3__Clostridiales;D_4__Ruminococcaceae;D_5__Pseudoflavonifractor	1	0.317311	0.521038	1	0	1.44467e-05
L6	D_0__Bacteria;D_1__Firmicutes;D_2__Clostridia;D_3__Clostridiales;D_4__Ruminococcaceae;D_5__Ruminococcaceae UCG-002	1	0.317311	0.521038	1	1.29383e-05	0
L6	D_0__Bacteria;D_1__Firmicutes;D_2__Clostridia;D_3__Clostridiales;D_4__Ruminococcaceae;D_5__Ruminococcus 2	1	0.317311	0.521038	1	0.000115003	0
L6	D_0__Bacteria;D_1__Firmicutes;D_2__Erysipelotrichia;D_3__Erysipelotrichales;D_4__Erysipelotrichaceae;D_5__Erysipelotrichaceae UCG-003	1	0.317311	0.521038	1	0	9.75152e-05
L6	D_0__Bacteria;D_1__Firmicutes;D_2__Erysipelotrichia;D_3__Erysipelotrichales;D_4__Erysipelotrichaceae;D_5__Erysipelotrichaceae UCG-004	1	0.317311	0.521038	1	0	7.22335e-06
L6	D_0__Bacteria;D_1__Firmicutes;D_2__Erysipelotrichia;D_3__Erysipelotrichales;D_4__Erysipelotrichaceae;D_5__Holdemanella	1	0.317311	0.521038	1	0	1.80584e-05
L6	D_0__Bacteria;D_1__Firmicutes;D_2__Negativicutes;D_3__Selenomonadales;D_4__Acidaminococcaceae;D_5__Phascolarctobacterium	1	0.317311	0.521038	1	0	5.77868e-05
L6	D_0__Bacteria;D_1__Firmicutes;D_2__Negativicutes;D_3__Selenomonadales;D_4__Veillonellaceae;D_5__Dialister	1	0.317311	0.521038	1	1.56822e-05	0
L6	D_0__Bacteria;D_1__Firmicutes;D_2__Negativicutes;D_3__Selenomonadales;D_4__Veillonellaceae;D_5__Negativicoccus	1	0.317311	0.521038	1	0	0.00017336
L6	D_0__Bacteria;D_1__Firmicutes;D_2__Negativicutes;D_3__Selenomonadales;D_4__Veillonellaceae;D_5__Selenomonas	1	0.317311	0.521038	1	1.54531e-05	0
L6	D_0__Bacteria;D_1__Firmicutes;D_2__Negativicutes;D_3__Selenomonadales;D_4__Veillonellaceae;D_5__uncultured	1	0.317311	0.521038	1	0	1.44467e-05
L6	D_0__Bacteria;D_1__Kiritimatiellaeota;D_2__Kiritimatiellae;D_3__WCHB1-41;D_4__uncultured bacterium;D_5__uncultured bacterium	1	0.317311	0.521038	1	0	7.22335e-06
L6	D_0__Bacteria;D_1__Lentisphaerae;D_2__Lentisphaeria;D_3__Victivallales;D_4__vadinBE97;D_5__uncultured bacterium	1	0.317311	0.521038	1	0	1.0835e-05
L6	D_0__Bacteria;D_1__Proteobacteria;D_2__Alphaproteobacteria;D_2__Alphaproteobacteria_unclassified;D_2__Alphaproteobacteria_unclassified;D_2__Alphaproteobacteria_unclassified	1	0.317311	0.521038	1	0	3.97284e-05
L6	D_0__Bacteria;D_1__Proteobacteria;D_2__Alphaproteobacteria;D_3__Caulobacterales;D_4__Hyphomonadaceae;D_5__Litorimonas	1	0.317311	0.521038	1	0	3.97284e-05
L6	D_0__Bacteria;D_1__Proteobacteria;D_2__Alphaproteobacteria;D_3__Caulobacterales;D_4__Hyphomonadaceae;D_5__uncultured	1	0.317311	0.521038	1	0	1.44467e-05
L6	D_0__Bacteria;D_1__Proteobacteria;D_2__Alphaproteobacteria;D_3__Rhizobiales;D_4__Beijerinckiaceae;D_5__Methylobacterium	1	0.317311	0.521038	1	0	0.000119185
L6	D_0__Bacteria;D_1__Proteobacteria;D_2__Alphaproteobacteria;D_3__Rhizobiales;D_4__Rhizobiaceae;D_4__Rhizobiaceae_unclassified	1	0.317311	0.521038	1	0	0.0002167
L6	D_0__Bacteria;D_1__Proteobacteria;D_2__Alphaproteobacteria;D_3__Rhizobiales;D_4__Rhizobiaceae;D_5__Ochrobactrum	1	0.317311	0.521038	1	0	1.80584e-05
L6	D_0__Bacteria;D_1__Proteobacteria;D_2__Alphaproteobacteria;D_3__Rhizobiales;D_4__Rhizobiaceae;D_5__Paenochrobactrum	1	0.317311	0.521038	1	0	7.22335e-06
L6	D_0__Bacteria;D_1__Proteobacteria;D_2__Alphaproteobacteria;D_3__Rhizobiales;D_4__Rhizobiaceae;D_5__Shinella	1	0.317311	0.521038	1	1.42926e-05	0
L6	D_0__Bacteria;D_1__Proteobacteria;D_2__Alphaproteobacteria;D_3__Rhodobacterales;D_4__Rhodobacteraceae;D_5__Paracoccus	1	0.317311	0.521038	1	3.80718e-05	0
L6	D_0__Bacteria;D_1__Proteobacteria;D_2__Alphaproteobacteria;D_3__Rhodospirillales;D_4__Thalassospiraceae;D_5__Thalassospira	1	0.317311	0.521038	1	0	4.69517e-05
L6	D_0__Bacteria;D_1__Proteobacteria;D_2__Alphaproteobacteria;D_3__Rhodospirillales;D_4__uncultured;D_5__Azospirillum sp. 47_25	1	0.317311	0.521038	1	0	6.50101e-05
L6	D_0__Bacteria;D_1__Proteobacteria;D_2__Alphaproteobacteria;D_3__Rickettsiales;D_4__Mitochondria;D_5__Schrenkiella parvula	1	0.317311	0.521038	1	0	1.88414e-05
L6	D_0__Bacteria;D_1__Proteobacteria;D_2__Alphaproteobacteria;D_3__Sphingomonadales;D_4__Sphingomonadaceae;D_5__Altererythrobacter	1	0.317311	0.521038	1	0	2.88934e-05
L6	D_0__Bacteria;D_1__Proteobacteria;D_2__Alphaproteobacteria;D_3__Sphingomonadales;D_4__Sphingomonadaceae;D_5__Sphingomonas	1	0.317311	0.521038	1	0	1.0835e-05
L6	D_0__Bacteria;D_1__Proteobacteria;D_2__Alphaproteobacteria;D_3__Thalassobaculales;D_4__Nisaeaceae;D_5__OM75 clade	1	0.317311	0.521038	1	0	5.05634e-05
L6	D_0__Bacteria;D_1__Proteobacteria;D_2__Deltaproteobacteria;D_3__Desulfovibrionales;D_4__Desulfovibrionaceae;D_5__uncultured	1	0.317311	0.521038	1	1.03832e-05	0
L6	D_0__Bacteria;D_1__Proteobacteria;D_2__Deltaproteobacteria;D_3__Myxococcales;D_4__P3OB-42;D_5__uncultured Sorangiineae bacterium	1	0.317311	0.521038	1	0	2.52817e-05
L6	D_0__Bacteria;D_1__Proteobacteria;D_2__Deltaproteobacteria;D_3__SAR324 clade(Marine group B);D_3__SAR324_clade(Marine_group_B)_unclassified;D_3__SAR324_clade(Marine_group_B)_unclassified	1	0.317311	0.521038	1	0	1.80584e-05
L6	D_0__Bacteria;D_1__Proteobacteria;D_2__Gammaproteobacteria;D_3__Alteromonadales;D_4__Alteromonadaceae;D_5__Alteromonas	1	0.317311	0.521038	1	0	0.000122797
L6	D_0__Bacteria;D_1__Proteobacteria;D_2__Gammaproteobacteria;D_3__Betaproteobacteriales;D_4__Burkholderiaceae;D_4__Burkholderiaceae_unclassified	1	0.317311	0.521038	1	0	1.04699e-05
L6	D_0__Bacteria;D_1__Proteobacteria;D_2__Gammaproteobacteria;D_3__Betaproteobacteriales;D_4__Neisseriaceae;D_5__Neisseria	1	0.317311	0.521038	1	0	6.50101e-05
L6	D_0__Bacteria;D_1__Proteobacteria;D_2__Gammaproteobacteria;D_3__Cellvibrionales;D_4__Cellvibrionaceae;D_4__Cellvibrionaceae_unclassified	1	0.317311	0.521038	1	0	3.61167e-05
L6	D_0__Bacteria;D_1__Proteobacteria;D_2__Gammaproteobacteria;D_3__Cellvibrionales;D_4__Halieaceae;D_5__OM60(NOR5) clade	1	0.317311	0.521038	1	0	6.97993e-06
L6	D_0__Bacteria;D_1__Proteobacteria;D_2__Gammaproteobacteria;D_3__Enterobacteriales;D_4__Enterobacteriaceae;D_5__Enterobacter	1	0.317311	0.521038	1	0	0.0020117
L6	D_0__Bacteria;D_1__Proteobacteria;D_2__Gammaproteobacteria;D_3__Enterobacteriales;D_4__Enterobacteriaceae;D_5__Pantoea	1	0.317311	0.521038	1	0	0.000166137
L6	D_0__Bacteria;D_1__Proteobacteria;D_2__Gammaproteobacteria;D_3__Milano-WF1B-44;D_4__uncultured gamma proteobacterium;D_5__uncultured gamma proteobacterium	1	0.317311	0.521038	1	0	1.11717e-05
L6	D_0__Bacteria;D_1__Proteobacteria;D_2__Gammaproteobacteria;D_3__Oceanospirillales;D_4__Saccharospirillaceae;D_5__Spongiispira	1	0.317311	0.521038	1	0	1.04699e-05
L6	D_0__Bacteria;D_1__Proteobacteria;D_2__Gammaproteobacteria;D_3__Pseudomonadales;D_4__Moraxellaceae;D_5__Enhydrobacter	1	0.317311	0.521038	1	0	9.75152e-05
L6	D_0__Bacteria;D_1__Proteobacteria;D_2__Gammaproteobacteria;D_3__Pseudomonadales;D_4__Moraxellaceae;D_5__Moraxella	1	0.317311	0.521038	1	0	1.0835e-05
L6	D_0__Bacteria;D_1__Proteobacteria;D_2__Gammaproteobacteria;D_3__SAR86 clade;D_4__marine metagenome;D_5__marine metagenome	1	0.317311	0.521038	1	0	1.44467e-05
L6	D_0__Bacteria;D_1__Tenericutes;D_2__Mollicutes;D_3__Mollicutes RF39;D_4__uncultured rumen bacterium;D_5__uncultured rumen bacterium	1	0.317311	0.521038	1	4.8455e-05	0
L6	D_0__Bacteria;D_1__Tenericutes;D_2__Mollicutes;D_3__Mycoplasmatales;D_4__Mycoplasmataceae;D_5__Mycoplasma	1	0.317311	0.521038	1	0	7.22335e-06
L6	Unknown;Other;Other;Other;Other;Other	1	0.317311	0.521038	1	0	1.11717e-05
L6	D_0__Bacteria;D_1__Firmicutes;D_2__Clostridia;D_3__Clostridiales;D_4__Lachnospiraceae;D_5__Roseburia	0.893382	0.344562	0.55943	1	0.00521181	0.009363
L6	D_0__Bacteria;D_1__Firmicutes;D_2__Clostridia;D_3__Clostridiales;D_4__Ruminococcaceae;D_5__Oscillibacter	0.893382	0.344562	0.55943	1	0.00620708	0.00399204
L6	D_0__Bacteria;D_1__Firmicutes;D_2__Clostridia;D_3__Clostridiales;D_4__Ruminococcaceae;D_5__Ruminococcaceae UCG-013	0.808769	0.368485	0.593775	1	0.000328583	0.000830149
L6	D_0__Bacteria;D_1__Firmicutes;D_2__Clostridia;D_3__Clostridiales;D_4__Lachnospiraceae;D_5__[Eubacterium] hallii group	0.804251	0.369825	0.593775	1	0.000118717	7.22335e-05
L6	D_0__Bacteria;D_1__Firmicutes;D_2__Clostridia;D_3__Clostridiales;D_3__Clostridiales_unclassified;D_3__Clostridiales_unclassified	0.713592	0.398254	0.635886	1	0.000101628	0.000120123
L6	D_0__Bacteria;D_0__Bacteria_unclassified;D_0__Bacteria_unclassified;D_0__Bacteria_unclassified;D_0__Bacteria_unclassified;D_0__Bacteria_unclassified	0.593354	0.441125	0.681738	1	1.03025e-05	6.10787e-05
L6	D_0__Bacteria;D_1__Bacteroidetes;D_2__Bacteroidia;D_3__Bacteroidales;D_4__Prevotellaceae;D_5__Prevotella	0.593354	0.441125	0.681738	1	1.38443e-05	0.000391467
L6	D_0__Bacteria;D_1__Firmicutes;D_2__Clostridia;D_3__Clostridiales;D_4__Lachnospiraceae;D_5__[Ruminococcus] torques group	0.593354	0.441125	0.681738	1	0.000249598	1.44467e-05
L6	D_0__Bacteria;D_1__Firmicutes;D_2__Clostridia;D_3__Clostridiales;D_4__Ruminococcaceae;D_5__Subdoligranulum	0.593354	0.441125	0.681738	1	1.29383e-05	7.26823e-05
L6	D_0__Bacteria;D_1__Firmicutes;D_2__Erysipelotrichia;D_3__Erysipelotrichales;D_4__Erysipelotrichaceae;D_5__Dubosiella	0.593354	0.441125	0.681738	1	2.00096e-05	0.000938885
L6	D_0__Bacteria;D_1__Proteobacteria;D_2__Deltaproteobacteria;D_3__Desulfovibrionales;D_4__Desulfovibrionaceae;D_5__Desulfovibrio	0.593354	0.441125	0.681738	1	7.84109e-06	0.000120845
L6	D_0__Bacteria;D_1__Firmicutes;D_2__Clostridia;D_3__Clostridiales;D_4__Lachnospiraceae;D_5__Lachnospiraceae UCG-006	0.543639	0.460928	0.708555	1	0.000756089	0.00121003
L6	D_0__Bacteria;D_1__Firmicutes;D_2__Clostridia;D_3__Clostridiales;D_4__Ruminococcaceae;D_5__GCA-900066225	0.409091	0.522431	0.791627	1	0.000322186	0.000460417
L6	D_0__Bacteria;D_1__Tenericutes;D_2__Mollicutes;D_3__Mollicutes RF39;D_4__gut metagenome;D_5__gut metagenome	0.409091	0.522431	0.791627	1	0.000731089	0.000591998
L6	D_0__Bacteria;D_1__Actinobacteria;D_2__Actinobacteria;D_3__Actinomycetales;D_4__Actinomycetaceae;D_5__Varibaculum	0.407609	0.523186	0.791627	1	0.000105035	0.00226595
L6	D_0__Bacteria;D_1__Proteobacteria;D_2__Gammaproteobacteria;D_3__Enterobacteriales;D_4__Enterobacteriaceae;D_4__Enterobacteriaceae_unclassified	0.300481	0.583581	0.878411	1	0.000308121	0.00562199
L6	D_0__Bacteria;D_1__Firmicutes;D_2__Clostridia;D_3__Clostridiales;D_4__Family XI;D_5__Ezakiella	0.294903	0.587096	0.879122	1	7.03471e-05	0.000453169
L6	D_0__Bacteria;D_1__Firmicutes;D_2__Clostridia;D_3__Clostridiales;D_4__Ruminococcaceae;D_5__Ruminiclostridium 5	0.275735	0.59951	0.893085	1	0.00154739	0.00149767
L6	D_0__Bacteria;D_1__Firmicutes;D_2__Clostridia;D_3__Clostridiales;D_4__Ruminococcaceae;D_4__Ruminococcaceae_unclassified	0.226679	0.633997	0.939616	1	0.00368769	0.00392516
L6	D_0__Bacteria;D_1__Firmicutes;D_2__Clostridia;D_3__Clostridiales;D_4__Ruminococcaceae;D_5__Anaerotruncus	0.213608	0.643954	0.944684	1	0.000128045	8.19257e-05
L6	D_0__Bacteria;D_1__Fusobacteria;D_2__Fusobacteriia;D_3__Fusobacteriales;D_4__Fusobacteriaceae;D_5__Fusobacterium	0.213608	0.643954	0.944684	1	0.000123625	2.16416e-05
L6	D_0__Bacteria;D_1__Bacteroidetes;D_2__Bacteroidia;D_3__Bacteroidales;D_4__Muribaculaceae;D_5__uncultured bacterium	0.176471	0.674424	0.984387	1	0.267383	0.277579
L6	D_0__Bacteria;D_1__Firmicutes;D_2__Clostridia;D_3__Clostridiales;D_4__Ruminococcaceae;D_5__Faecalibacterium	0.146739	0.701671	1	1	0.000178925	0.000505212
L6	D_0__Bacteria;D_1__Firmicutes;D_2__Clostridia;D_3__Clostridiales;D_4__Ruminococcaceae;D_5__Intestinimonas	0.135309	0.712989	1	1	0.00452323	0.00590594
L6	D_0__Bacteria;D_1__Firmicutes;D_2__Clostridia;D_3__Clostridiales;D_4__Lachnospiraceae;D_4__Lachnospiraceae_unclassified	0.0992647	0.752714	1	1	0.0092489	0.0133388
L6	D_0__Bacteria;D_1__Firmicutes;D_2__Negativicutes;D_3__Selenomonadales;D_4__Veillonellaceae;D_5__Veillonella	0.0761421	0.782595	1	1	0.00035914	2.92301e-05
L6	D_0__Bacteria;D_1__Firmicutes;D_2__Clostridia;D_3__Clostridiales;D_4__Family XIII;D_5__[Eubacterium] nodatum group	0.0652174	0.798432	1	1	0.000197421	0.000195123
L6	D_0__Bacteria;D_1__Bacteroidetes;D_2__Bacteroidia;D_3__Bacteroidales;D_4__Bacteroidaceae;D_5__Bacteroides	0.0447761	0.832416	1	1	0.000590199	0.000940188
L6	D_0__Bacteria;D_1__Bacteroidetes;D_2__Bacteroidia;D_3__Bacteroidales;D_4__Rikenellaceae;D_5__Alistipes	0.0441176	0.833635	1	1	0.0184922	0.0182243
L6	D_0__Bacteria;D_1__Firmicutes;D_2__Clostridia;D_3__Clostridiales;D_4__Lachnospiraceae;D_5__Blautia	0.0441176	0.833635	1	1	0.00969235	0.0085952
L6	D_0__Bacteria;D_1__Firmicutes;D_2__Clostridia;D_3__Clostridiales;D_4__Lachnospiraceae;D_5__Lachnoclostridium	0.0441176	0.833635	1	1	0.00610313	0.0065013
L6	D_0__Bacteria;D_1__Firmicutes;D_2__Clostridia;D_3__Clostridiales;D_4__Ruminococcaceae;D_5__Ruminiclostridium 9	0.0441176	0.833635	1	1	0.0143233	0.0104078
L6	D_0__Bacteria;D_1__Firmicutes;D_2__Clostridia;D_3__Clostridiales;D_4__Lachnospiraceae;D_5__GCA-900066575	0.0110947	0.916113	1	1	0.00283731	0.00226073
L6	D_0__Bacteria;D_1__Bacteroidetes;D_2__Bacteroidia;D_3__Bacteroidales;D_4__Porphyromonadaceae;D_5__Porphyromonas	0.00833333	0.927264	1	1	4.63593e-05	0.000527304
L6	D_0__Bacteria;D_1__Deferribacteres;D_2__Deferribacteres;D_3__Deferribacterales;D_4__Deferribacteraceae;D_5__Mucispirillum	0.00833333	0.927264	1	1	1.03832e-05	1.25609e-05
L6	D_0__Bacteria;D_1__Firmicutes;D_2__Clostridia;D_3__Clostridiales;D_4__Family XIII;D_5__Anaerovorax	0.00833333	0.927264	1	1	2.42275e-05	1.48956e-05
L6	D_0__Bacteria;D_1__Firmicutes;D_2__Clostridia;D_3__Clostridiales;D_4__Lachnospiraceae;D_5__Coprococcus 1	0.00833333	0.927264	1	1	1.38443e-05	5.41751e-05
L6	D_0__Bacteria;D_1__Firmicutes;D_2__Clostridia;D_3__Clostridiales;D_4__Lachnospiraceae;D_5__Tyzzerella 3	0.00833333	0.927264	1	1	3.23457e-05	4.18796e-05
L6	D_0__Bacteria;D_1__Firmicutes;D_2__Erysipelotrichia;D_3__Erysipelotrichales;D_4__Erysipelotrichaceae;D_4__Erysipelotrichaceae_unclassified	0.00833333	0.927264	1	1	1.42926e-05	5.65241e-05
L6	D_0__Bacteria;D_1__Firmicutes;D_2__Negativicutes;D_3__Selenomonadales;D_4__Veillonellaceae;D_5__Selenomonas 3	0.00833333	0.927264	1	1	8.60348e-06	4.35958e-05
L6	D_0__Bacteria;D_1__Proteobacteria;D_2__Alphaproteobacteria;D_3__Rhodobacterales;D_4__Rhodobacteraceae;D_4__Rhodobacteraceae_unclassified	0.00833333	0.927264	1	1	1.29052e-05	0.00168304
L6	D_0__Bacteria;D_1__Spirochaetes;D_2__Spirochaetia;D_3__Spirochaetales;D_4__Spirochaetaceae;D_5__Treponema 2	0.00833333	0.927264	1	1	2.57551e-05	0.000379226
L6	D_0__Bacteria;D_1__Firmicutes;D_2__Clostridia;D_3__Clostridiales;D_4__Clostridiales vadinBB60 group;D_5__uncultured bacterium	0	1	1	1	0.00764721	0.00812669
L6	D_0__Bacteria;D_1__Firmicutes;D_2__Clostridia;D_3__Clostridiales;D_4__Ruminococcaceae;D_5__Ruminiclostridium	0	1	1	1	0.0151084	0.0109918
L6	D_0__Archaea;D_1__Euryarchaeota;D_2__Methanobacteria;D_3__Methanobacteriales;D_4__Methanobacteriaceae;D_5__Methanobrevibacter	nan	nan	1	nan	0	0
L6	D_0__Bacteria;D_1__Actinobacteria;D_2__Actinobacteria;D_3__Micrococcales;D_4__Microbacteriaceae;D_5__Leucobacter	nan	nan	1	nan	0	0
L6	D_0__Bacteria;D_1__Actinobacteria;D_2__Actinobacteria;D_3__Micrococcales;D_4__Micrococcaceae;D_5__Kocuria	nan	nan	1	nan	0	0
L6	D_0__Bacteria;D_1__Actinobacteria;D_2__Actinobacteria;D_3__Micromonosporales;D_4__Micromonosporaceae;D_4__Micromonosporaceae_unclassified	nan	nan	1	nan	0	0
L6	D_0__Bacteria;D_1__Actinobacteria;D_2__Actinobacteria;D_3__PeM15;D_4__uncultured bacterium;D_5__uncultured bacterium	nan	nan	1	nan	0	0
L6	D_0__Bacteria;D_1__Actinobacteria;D_2__Actinobacteria;D_3__Propionibacteriales;D_4__Propionibacteriaceae;D_5__Cutibacterium	nan	nan	1	nan	0	0
L6	D_0__Bacteria;D_1__Actinobacteria;D_2__Coriobacteriia;D_3__Coriobacteriales;D_4__Coriobacteriales Incertae Sedis;D_5__uncultured	nan	nan	1	nan	0	0
L6	D_0__Bacteria;D_1__Actinobacteria;D_2__Coriobacteriia;D_3__Coriobacteriales;D_4__Eggerthellaceae;D_5__Slackia	nan	nan	1	nan	0	0
L6	D_0__Bacteria;D_1__Bacteroidetes;D_2__Bacteroidia;D_3__Bacteroidales;D_4__Muribaculaceae;D_5__uncultured Porphyromonadaceae bacterium	nan	nan	1	nan	0	0
L6	D_0__Bacteria;D_1__Bacteroidetes;D_2__Bacteroidia;D_3__Bacteroidales;D_4__Paludibacteraceae;D_5__F0058	nan	nan	1	nan	0	0
L6	D_0__Bacteria;D_1__Bacteroidetes;D_2__Bacteroidia;D_3__Bacteroidales;D_4__Prevotellaceae;D_4__Prevotellaceae_unclassified	nan	nan	1	nan	0	0
L6	D_0__Bacteria;D_1__Bacteroidetes;D_2__Bacteroidia;D_3__Bacteroidales;D_4__Prevotellaceae;D_5__Paraprevotella	nan	nan	1	nan	0	0
L6	D_0__Bacteria;D_1__Bacteroidetes;D_2__Bacteroidia;D_3__Bacteroidales;D_4__Prevotellaceae;D_5__Prevotella 6	nan	nan	1	nan	0	0
L6	D_0__Bacteria;D_1__Bacteroidetes;D_2__Bacteroidia;D_3__Bacteroidales;D_4__Rikenellaceae;D_5__Rikenella	nan	nan	1	nan	0	0
L6	D_0__Bacteria;D_1__Bacteroidetes;D_2__Bacteroidia;D_3__Bacteroidales;D_4__Tannerellaceae;D_5__Tannerella	nan	nan	1	nan	0	0
L6	D_0__Bacteria;D_1__Bacteroidetes;D_2__Bacteroidia;D_3__Flavobacteriales;D_4__Cryomorphaceae;D_5__uncultured	nan	nan	1	nan	0	0
L6	D_0__Bacteria;D_1__Bacteroidetes;D_2__Bacteroidia;D_3__Flavobacteriales;D_4__Flavobacteriaceae;D_5__NS5 marine group	nan	nan	1	nan	0	0
L6	D_0__Bacteria;D_1__Cyanobacteria;D_2__Melainabacteria;D_3__Obscuribacterales;D_4__uncultured bacterium;D_5__uncultured bacterium	nan	nan	1	nan	0	0
L6	D_0__Bacteria;D_1__Cyanobacteria;D_2__Oxyphotobacteria;D_3__Chloroplast;D_4__Nannochloropsis gaditana;D_5__Nannochloropsis gaditana	nan	nan	1	nan	0	0
L6	D_0__Bacteria;D_1__Cyanobacteria;D_2__Oxyphotobacteria;D_3__Synechococcales;D_4__Cyanobiaceae;D_5__Prochlorococcus MIT9313	nan	nan	1	nan	0	0
L6	D_0__Bacteria;D_1__Firmicutes;D_1__Firmicutes_unclassified;D_1__Firmicutes_unclassified;D_1__Firmicutes_unclassified;D_1__Firmicutes_unclassified	nan	nan	1	nan	0	0
L6	D_0__Bacteria;D_1__Firmicutes;D_2__Bacilli;D_2__Bacilli_unclassified;D_2__Bacilli_unclassified;D_2__Bacilli_unclassified	nan	nan	1	nan	0	0
L6	D_0__Bacteria;D_1__Firmicutes;D_2__Bacilli;D_3__Bacillales;D_4__Listeriaceae;D_5__Listeria	nan	nan	1	nan	0	0
L6	D_0__Bacteria;D_1__Firmicutes;D_2__Bacilli;D_3__Bacillales;D_4__Paenibacillaceae;D_5__Paenibacillus	nan	nan	1	nan	0	0
L6	D_0__Bacteria;D_1__Firmicutes;D_2__Bacilli;D_3__Lactobacillales;D_4__Aerococcaceae;D_5__Aerococcus	nan	nan	1	nan	0	0
L6	D_0__Bacteria;D_1__Firmicutes;D_2__Bacilli;D_3__Lactobacillales;D_4__Carnobacteriaceae;D_5__Granulicatella	nan	nan	1	nan	0	0
L6	D_0__Bacteria;D_1__Firmicutes;D_2__Clostridia;D_3__Clostridiales;D_4__Christensenellaceae;D_5__Christensenellaceae R-7 group	nan	nan	1	nan	0	0
L6	D_0__Bacteria;D_1__Firmicutes;D_2__Clostridia;D_3__Clostridiales;D_4__Clostridiaceae 1;D_5__Clostridium sensu stricto 13	nan	nan	1	nan	0	0
L6	D_0__Bacteria;D_1__Firmicutes;D_2__Clostridia;D_3__Clostridiales;D_4__Eubacteriaceae;D_5__Eubacterium	nan	nan	1	nan	0	0
L6	D_0__Bacteria;D_1__Firmicutes;D_2__Clostridia;D_3__Clostridiales;D_4__Family XI;D_5__Parvimonas	nan	nan	1	nan	0	0
L6	D_0__Bacteria;D_1__Firmicutes;D_2__Clostridia;D_3__Clostridiales;D_4__Lachnospiraceae;D_5__Anaerosporobacter	nan	nan	1	nan	0	0
L6	D_0__Bacteria;D_1__Firmicutes;D_2__Clostridia;D_3__Clostridiales;D_4__Lachnospiraceae;D_5__Anaerostipes	nan	nan	1	nan	0	0
L6	D_0__Bacteria;D_1__Firmicutes;D_2__Clostridia;D_3__Clostridiales;D_4__Lachnospiraceae;D_5__Cellulosilyticum	nan	nan	1	nan	0	0
L6	D_0__Bacteria;D_1__Firmicutes;D_2__Clostridia;D_3__Clostridiales;D_4__Lachnospiraceae;D_5__Coprococcus 2	nan	nan	1	nan	0	0
L6	D_0__Bacteria;D_1__Firmicutes;D_2__Clostridia;D_3__Clostridiales;D_4__Lachnospiraceae;D_5__Lachnospira	nan	nan	1	nan	0	0
L6	D_0__Bacteria;D_1__Firmicutes;D_2__Clostridia;D_3__Clostridiales;D_4__Lachnospiraceae;D_5__Lachnospiraceae FCS020 group	nan	nan	1	nan	0	0
L6	D_0__Bacteria;D_1__Firmicutes;D_2__Clostridia;D_3__Clostridiales;D_4__Lachnospiraceae;D_5__Lachnospiraceae UCG-010	nan	nan	1	nan	0	0
L6	D_0__Bacteria;D_1__Firmicutes;D_2__Clostridia;D_3__Clostridiales;D_4__Lachnospiraceae;D_5__Oribacterium	nan	nan	1	nan	0	0
L6	D_0__Bacteria;D_1__Firmicutes;D_2__Clostridia;D_3__Clostridiales;D_4__Lachnospiraceae;D_5__[Ruminococcus] gauvreauii group	nan	nan	1	nan	0	0
L6	D_0__Bacteria;D_1__Firmicutes;D_2__Clostridia;D_3__Clostridiales;D_4__Peptostreptococcaceae;D_5__Terrisporobacter	nan	nan	1	nan	0	0
L6	D_0__Bacteria;D_1__Firmicutes;D_2__Clostridia;D_3__Clostridiales;D_4__Peptostreptococcaceae;D_5__uncultured	nan	nan	1	nan	0	0
L6	D_0__Bacteria;D_1__Firmicutes;D_2__Clostridia;D_3__Clostridiales;D_4__Ruminococcaceae;D_5__Flavonifractor	nan	nan	1	nan	0	0
L6	D_0__Bacteria;D_1__Firmicutes;D_2__Clostridia;D_3__Clostridiales;D_4__Ruminococcaceae;D_5__Negativibacillus	nan	nan	1	nan	0	0
L6	D_0__Bacteria;D_1__Firmicutes;D_2__Clostridia;D_3__Clostridiales;D_4__Ruminococcaceae;D_5__Ruminiclostridium 6	nan	nan	1	nan	0	0
L6	D_0__Bacteria;D_1__Firmicutes;D_2__Clostridia;D_3__Clostridiales;D_4__Ruminococcaceae;D_5__Ruminococcaceae UCG-008	nan	nan	1	nan	0	0
L6	D_0__Bacteria;D_1__Firmicutes;D_2__Clostridia;D_3__Clostridiales;D_4__Ruminococcaceae;D_5__UBA1819	nan	nan	1	nan	0	0
L6	D_0__Bacteria;D_1__Firmicutes;D_2__Clostridia;D_3__Clostridiales;D_4__Ruminococcaceae;D_5__uncultured bacterium	nan	nan	1	nan	0	0
L6	D_0__Bacteria;D_1__Firmicutes;D_2__Erysipelotrichia;D_3__Erysipelotrichales;D_4__Erysipelotrichaceae;D_5__Solobacterium	nan	nan	1	nan	0	0
L6	D_0__Bacteria;D_1__Firmicutes;D_2__Erysipelotrichia;D_3__Erysipelotrichales;D_4__Erysipelotrichaceae;D_5__uncultured	nan	nan	1	nan	0	0
L6	D_0__Bacteria;D_1__Firmicutes;D_2__Erysipelotrichia;D_3__Erysipelotrichales;D_4__Erysipelotrichaceae;D_5__uncultured bacterium	nan	nan	1	nan	0	0
L6	D_0__Bacteria;D_1__Firmicutes;D_2__Negativicutes;D_3__Selenomonadales;D_4__Veillonellaceae;D_5__Anaeroglobus	nan	nan	1	nan	0	0
L6	D_0__Bacteria;D_1__Proteobacteria;D_2__Alphaproteobacteria;D_3__Acetobacterales;D_4__Acetobacteraceae;D_5__Acetobacter	nan	nan	1	nan	0	0
L6	D_0__Bacteria;D_1__Proteobacteria;D_2__Alphaproteobacteria;D_3__Azospirillales;D_4__Azospirillaceae;D_5__Nitrospirillum	nan	nan	1	nan	0	0
L6	D_0__Bacteria;D_1__Proteobacteria;D_2__Alphaproteobacteria;D_3__Rhizobiales;D_4__Rhizobiaceae;D_5__Hoeflea	nan	nan	1	nan	0	0
L6	D_0__Bacteria;D_1__Proteobacteria;D_2__Alphaproteobacteria;D_3__Rhizobiales;D_4__Rhizobiaceae;D_5__Phyllobacterium	nan	nan	1	nan	0	0
L6	D_0__Bacteria;D_1__Proteobacteria;D_2__Alphaproteobacteria;D_3__Rhizobiales;D_4__Xanthobacteraceae;D_5__Bradyrhizobium	nan	nan	1	nan	0	0
L6	D_0__Bacteria;D_1__Proteobacteria;D_2__Alphaproteobacteria;D_3__Rhodobacterales;D_4__Rhodobacteraceae;D_5__HIMB11	nan	nan	1	nan	0	0
L6	D_0__Bacteria;D_1__Proteobacteria;D_2__Alphaproteobacteria;D_3__Rickettsiales;D_4__Mitochondria;D_5__Gleditsia sinensis	nan	nan	1	nan	0	0
L6	D_0__Bacteria;D_1__Proteobacteria;D_2__Alphaproteobacteria;D_3__Rickettsiales;D_4__uncultured;D_5__uncultured rumen bacterium	nan	nan	1	nan	0	0
L6	D_0__Bacteria;D_1__Proteobacteria;D_2__Alphaproteobacteria;D_3__SAR11 clade;D_4__Clade IV;D_5__uncultured bacterium	nan	nan	1	nan	0	0
L6	D_0__Bacteria;D_1__Proteobacteria;D_2__Alphaproteobacteria;D_3__Sphingomonadales;D_4__Sphingomonadaceae;D_5__Sphingorhabdus	nan	nan	1	nan	0	0
L6	D_0__Bacteria;D_1__Proteobacteria;D_2__Gammaproteobacteria;D_3__Betaproteobacteriales;D_4__Burkholderiaceae;D_5__Burkholderia-Caballeronia-Paraburkholderia	nan	nan	1	nan	0	0
L6	D_0__Bacteria;D_1__Proteobacteria;D_2__Gammaproteobacteria;D_3__Betaproteobacteriales;D_4__Burkholderiaceae;D_5__Herbaspirillum	nan	nan	1	nan	0	0
L6	D_0__Bacteria;D_1__Proteobacteria;D_2__Gammaproteobacteria;D_3__Betaproteobacteriales;D_4__Burkholderiaceae;D_5__Janthinobacterium	nan	nan	1	nan	0	0
L6	D_0__Bacteria;D_1__Proteobacteria;D_2__Gammaproteobacteria;D_3__Pasteurellales;D_4__Pasteurellaceae;D_5__Haemophilus	nan	nan	1	nan	0	0
L6	D_0__Bacteria;D_1__Proteobacteria;D_2__Gammaproteobacteria;D_3__Pseudomonadales;D_4__Moraxellaceae;D_5__Alkanindiges	nan	nan	1	nan	0	0
L6	D_0__Bacteria;D_1__Proteobacteria;D_2__Gammaproteobacteria;D_3__SAR86 clade;D_4__uncultured bacterium;D_5__uncultured bacterium	nan	nan	1	nan	0	0
L6	D_0__Bacteria;D_1__Tenericutes;D_2__Mollicutes;D_3__Mollicutes RF39;D_4__unidentified;D_5__unidentified	nan	nan	1	nan	0	0
L7	D_0__Bacteria;D_1__Firmicutes;D_2__Clostridia;D_3__Clostridiales;D_4__Lachnospiraceae;D_5__Lachnospiraceae NK4A136 group;D_6__Lachnospiraceae bacterium COE1	12.8859	0.000331066	0.0314478	0.16156	0	0.0102896
L7	D_0__Bacteria;D_1__Firmicutes;D_2__Clostridia;D_3__Clostridiales;D_4__Ruminococcaceae;D_5__Ruminococcaceae UCG-010;D_6__uncultured bacterium	12.8859	0.000331066	0.0314478	0.16156	0	0.000539184
L7	D_0__Bacteria;D_1__Firmicutes;D_2__Clostridia;D_3__Clostridiales;D_4__Ruminococcaceae;D_5__Ruminococcus 1;D_6__metagenome	12.8859	0.000331066	0.0314478	0.16156	0	0.0183632
L7	D_0__Bacteria;D_1__Firmicutes;D_2__Clostridia;D_3__Clostridiales;D_4__Ruminococcaceae;D_5__[Eubacterium] coprostanoligenes group;D_5__[Eubacterium]_coprostanoligenes_group_unclassified	12.8859	0.000331066	0.0314478	0.16156	0	0.0166359
L7	D_0__Bacteria;D_1__Firmicutes;D_2__Clostridia;D_3__Clostridiales;D_4__Lachnospiraceae;D_5__Lachnospiraceae NK4A136 group;D_5__Lachnospiraceae_NK4A136_group_unclassified	12.3077	0.000451095	0.0314478	0.220135	1.42926e-05	0.0041871
L7	D_0__Bacteria;D_1__Firmicutes;D_2__Clostridia;D_3__Clostridiales;D_4__Lachnospiraceae;D_5__[Eubacterium] xylanophilum group;D_6__uncultured bacterium	12.3077	0.000451095	0.0314478	0.220135	2.78087e-05	0.0227822
L7	D_0__Bacteria;D_1__Firmicutes;D_2__Clostridia;D_3__Clostridiales;D_4__Ruminococcaceae;D_5__Ruminococcaceae NK4A214 group;D_6__uncultured bacterium	12.3077	0.000451095	0.0314478	0.220135	4.85186e-05	0.00245748
L7	D_0__Bacteria;D_1__Tenericutes;D_2__Mollicutes;D_3__Anaeroplasmatales;D_4__Anaeroplasmataceae;D_5__Anaeroplasma;D_6__uncultured bacterium	11.6364	0.000646749	0.0394517	0.315614	0.00808387	6.26699e-05
L7	D_0__Bacteria;D_1__Bacteroidetes;D_2__Bacteroidia;D_3__Bacteroidales;D_4__Muribaculaceae;D_5__uncultured Bacteroidales bacterium;D_6__uncultured Bacteroidales bacterium	11.2941	0.00077753	0.0416106	0.379435	0.00911989	0.104816
L7	D_0__Bacteria;D_1__Firmicutes;D_2__Erysipelotrichia;D_3__Erysipelotrichales;D_4__Erysipelotrichaceae;D_5__Erysipelatoclostridium;D_6__[Clostridium] cocleatum	10.8173	0.00100556	0.0416106	0.490711	0.000106741	0.00126691
L7	D_0__Bacteria;D_1__Actinobacteria;D_2__Coriobacteriia;D_3__Coriobacteriales;D_4__Eggerthellaceae;D_5__Enterorhabdus;D_6__uncultured bacterium	10.5993	0.00113133	0.0416106	0.552087	0.000437623	0.00158812
L7	D_0__Bacteria;D_1__Firmicutes;D_2__Clostridia;D_3__Clostridiales;D_4__Lachnospiraceae;D_5__Acetitomaculum;D_6__Firmicutes bacterium CAG_194_44_15	10.5	0.00119375	0.0416106	0.582548	0	0.000487055
L7	D_0__Bacteria;D_1__Firmicutes;D_2__Clostridia;D_3__Clostridiales;D_4__Lachnospiraceae;D_5__Lachnospiraceae UCG-001;D_6__uncultured bacterium	10.5	0.00119375	0.0416106	0.582548	0	0.00282289
L7	D_0__Bacteria;D_1__Firmicutes;D_2__Clostridia;D_3__Clostridiales;D_4__Ruminococcaceae;D_5__Ruminococcus 1;D_5__Ruminococcus_1_unclassified	10.5	0.00119375	0.0416106	0.582548	0	0.00731856
L7	D_0__Bacteria;D_1__Firmicutes;D_2__Clostridia;D_3__Clostridiales;D_4__Lachnospiraceae;D_5__uncultured;D_6__Clostridium sp. Culture-41	9.98521	0.00157803	0.0513385	0.770078	0.000673128	0.0028313
L7	D_0__Bacteria;D_1__Firmicutes;D_2__Clostridia;D_3__Clostridiales;D_4__Lachnospiraceae;D_5__A2;D_6__uncultured bacterium	9.2894	0.00230484	0.0702977	1	0.00254242	0.0118865
L7	D_0__Bacteria;D_1__Patescibacteria;D_2__Saccharimonadia;D_3__Saccharimonadales;D_4__Saccharimonadaceae;D_5__Candidatus Saccharimonas;D_6__uncultured bacterium	8.64706	0.0032759	0.0888132	1	0.000582578	0.00340251
L7	D_0__Bacteria;D_1__Verrucomicrobia;D_2__Verrucomicrobiae;D_3__Verrucomicrobiales;D_4__Akkermansiaceae;D_5__Akkermansia;D_6__uncultured bacterium	8.64706	0.0032759	0.0888132	1	0.450042	0.173397
L7	D_0__Bacteria;D_1__Firmicutes;D_2__Clostridia;D_3__Clostridiales;D_4__Clostridiales vadinBB60 group;D_5__uncultured Clostridiales bacterium;D_6__uncultured Clostridiales bacterium	8.38835	0.00377634	0.0921426	1	0	0.000387177
L7	D_0__Bacteria;D_1__Firmicutes;D_2__Clostridia;D_3__Clostridiales;D_4__Ruminococcaceae;D_5__Ruminococcaceae UCG-004;D_6__uncultured bacterium	8.38835	0.00377634	0.0921426	1	0	0.000706675
L7	D_0__Bacteria;D_1__Proteobacteria;D_2__Gammaproteobacteria;D_3__Betaproteobacteriales;D_4__Burkholderiaceae;D_5__Parasutterella;D_6__uncultured organism	8.04044	0.00457444	0.106301	1	0.00577993	0.0018268
L7	D_0__Bacteria;D_1__Firmicutes;D_2__Clostridia;D_3__Clostridiales;D_4__Peptococcaceae;D_5__Peptococcus;D_6__uncultured bacterium	7.68182	0.00557799	0.12373	1	0.000181714	0.000953502
L7	D_0__Bacteria;D_1__Bacteroidetes;D_2__Bacteroidia;D_3__Bacteroidales;D_4__Muribaculaceae;D_5__Muribaculum;D_6__uncultured bacterium	7.45588	0.00632295	0.134156	1	0.00160635	0.00508072
L7	D_0__Bacteria;D_1__Firmicutes;D_2__Clostridia;D_3__Clostridiales;D_4__Christensenellaceae;D_5__uncultured;D_6__uncultured bacterium	6.92308	0.00850904	0.173017	1	3.71804e-05	0.000237999
L7	D_0__Bacteria;D_1__Firmicutes;D_2__Clostridia;D_3__Clostridiales;D_4__Family XIII;D_5__[Eubacterium] brachy group;D_6__uncultured bacterium	6.52174	0.0106564	0.173295	1	0	0.000689287
L7	D_0__Bacteria;D_1__Firmicutes;D_2__Clostridia;D_3__Clostridiales;D_4__Ruminococcaceae;D_5__Ruminococcaceae UCG-005;D_6__uncultured Clostridiales bacterium	6.52174	0.0106564	0.173295	1	0	0.000245976
L7	D_0__Bacteria;D_1__Firmicutes;D_2__Clostridia;D_3__Clostridiales;D_4__Ruminococcaceae;D_5__Ruminococcaceae UCG-014;D_5__Ruminococcaceae_UCG-014_unclassified	6.52174	0.0106564	0.173295	1	0	0.000774078
L7	D_0__Bacteria;D_1__Firmicutes;D_2__Erysipelotrichia;D_3__Erysipelotrichales;D_4__Erysipelotrichaceae;D_5__Faecalibaculum;D_6__uncultured bacterium	6.52174	0.0106564	0.173295	1	0	0.0167967
L7	D_0__Bacteria;D_1__Firmicutes;D_2__Clostridia;D_3__Clostridiales;D_4__Lachnospiraceae;D_5__uncultured;D_5__uncultured_unclassified	6.48214	0.0108964	0.173295	1	8.92882e-05	0.000749658
L7	D_0__Bacteria;D_1__Firmicutes;D_2__Erysipelotrichia;D_3__Erysipelotrichales;D_4__Erysipelotrichaceae;D_5__Turicibacter;D_6__uncultured bacterium	6.44776	0.0111092	0.173295	1	0.0321666	0.00695071
L7	D_0__Bacteria;D_1__Actinobacteria;D_2__Actinobacteria;D_3__Bifidobacteriales;D_4__Bifidobacteriaceae;D_5__Bifidobacterium;D_6__uncultured bacterium	6.39053	0.0114731	0.173295	1	0.0182884	0.00233005
L7	D_0__Bacteria;D_1__Firmicutes;D_2__Clostridia;D_3__Clostridiales;D_4__Ruminococcaceae;D_5__Ruminococcaceae UCG-014;D_6__uncultured bacterium	6.35817	0.0116842	0.173295	1	0.000492294	6.84194e-05
L7	D_0__Bacteria;D_1__Firmicutes;D_2__Clostridia;D_3__Clostridiales;D_4__Ruminococcaceae;D_5__uncultured;D_6__Clostridium sp. Culture-1	6.35294	0.0117187	0.173295	1	0.0103409	0.00399219
L7	D_0__Bacteria;D_1__Firmicutes;D_2__Clostridia;D_3__Clostridiales;D_4__Family XI;D_5__Peptoniphilus;D_6__uncultured bacterium	5.90625	0.0150873	0.216546	1	3.80718e-05	0.00043231
L7	D_0__Bacteria;D_1__Firmicutes;D_2__Bacilli;D_3__Lactobacillales;D_4__Lactobacillaceae;D_5__Lactobacillus;D_6__Lactobacillus murinus	5.33824	0.0208626	0.290884	1	0.00317157	0.0357227
L7	D_0__Bacteria;D_1__Firmicutes;D_2__Bacilli;D_3__Lactobacillales;D_4__Streptococcaceae;D_5__Streptococcus;D_6__Streptococcus salivarius subsp. thermophilus	4.88663	0.0270655	0.309579	1	0.0019683	0.00054702
L7	D_0__Bacteria;D_1__Firmicutes;D_2__Bacilli;D_3__Bacillales;D_4__Staphylococcaceae;D_5__Staphylococcus;D_6__Staphylococcus aureus	4.8731	0.0272785	0.309579	1	0	0.000945974
L7	D_0__Bacteria;D_1__Firmicutes;D_2__Bacilli;D_3__Lactobacillales;D_4__Lactobacillaceae;D_5__Lactobacillus;D_6__Lactobacillus gasseri	4.8731	0.0272785	0.309579	1	0	0.000865227
L7	D_0__Bacteria;D_1__Firmicutes;D_2__Clostridia;D_3__Clostridiales;D_4__Clostridiales vadinBB60 group;D_5__uncultured Clostridia bacterium;D_6__uncultured Clostridia bacterium	4.8731	0.0272785	0.309579	1	0	0.000410693
L7	D_0__Bacteria;D_1__Firmicutes;D_2__Clostridia;D_3__Clostridiales;D_4__Lachnospiraceae;D_5__Agathobacter;D_6__uncultured bacterium	4.8731	0.0272785	0.309579	1	0.00114414	0
L7	D_0__Bacteria;D_1__Firmicutes;D_2__Clostridia;D_3__Clostridiales;D_4__Lachnospiraceae;D_5__Lachnoclostridium;D_6__Dorea sp. 5-2	4.8731	0.0272785	0.309579	1	0.000640443	0
L7	D_0__Bacteria;D_1__Firmicutes;D_2__Clostridia;D_3__Clostridiales;D_4__Lachnospiraceae;D_5__Marvinbryantia;D_6__Clostridiales bacterium CIEAF 012	4.8731	0.0272785	0.309579	1	0	0.000231878
L7	D_0__Bacteria;D_1__Firmicutes;D_2__Clostridia;D_3__Clostridiales;D_4__Ruminococcaceae;D_5__Ruminiclostridium 5;D_6__uncultured Clostridiales bacterium	4.8731	0.0272785	0.309579	1	0	0.000322226
L7	D_0__Bacteria;D_1__Firmicutes;D_2__Clostridia;D_3__Clostridiales;D_4__Family XI;D_5__Anaerococcus;D_6__uncultured bacterium	3.96481	0.0464609	0.515293	1	3.47608e-05	0.00129619
L7	D_0__Bacteria;D_1__Firmicutes;D_2__Clostridia;D_3__Clostridiales;D_4__Ruminococcaceae;D_5__Ruminococcaceae UCG-009;D_6__uncultured bacterium	3.49879	0.0614138	0.545238	1	0.000363361	7.93315e-05
L7	D_0__Bacteria;D_1__Bacteroidetes;D_2__Bacteroidia;D_3__Bacteroidales;D_4__Prevotellaceae;D_5__Alloprevotella;D_6__gut metagenome	3.41772	0.0645	0.545238	1	0	0.000272673
L7	D_0__Bacteria;D_1__Bacteroidetes;D_2__Bacteroidia;D_3__Bacteroidales;D_4__Prevotellaceae;D_5__Prevotellaceae UCG-001;D_6__uncultured bacterium	3.41772	0.0645	0.545238	1	0	0.00019709
L7	D_0__Bacteria;D_1__Firmicutes;D_2__Bacilli;D_3__Lactobacillales;D_4__Lactobacillaceae;D_5__Lactobacillus;D_6__uncultured Lactobacillus sp.	3.41772	0.0645	0.545238	1	0	0.000412449
L7	D_0__Bacteria;D_1__Firmicutes;D_2__Clostridia;D_3__Clostridiales;D_4__Family XI;D_5__Finegoldia;D_6__uncultured bacterium	3.41772	0.0645	0.545238	1	0	0.000256255
L7	D_0__Bacteria;D_1__Firmicutes;D_2__Clostridia;D_3__Clostridiales;D_4__Family XIII;D_5__Family XIII UCG-001;D_6__uncultured bacterium	3.41772	0.0645	0.545238	1	0	4.64064e-05
L7	D_0__Bacteria;D_1__Firmicutes;D_2__Clostridia;D_3__Clostridiales;D_4__Lachnospiraceae;D_5__Lachnospiraceae AC2044 group;D_6__uncultured bacterium	3.41772	0.0645	0.545238	1	0	0.00320096
L7	D_0__Bacteria;D_1__Firmicutes;D_2__Clostridia;D_3__Clostridiales;D_4__Ruminococcaceae;D_5__Butyricicoccus;D_6__uncultured bacterium	3.41772	0.0645	0.545238	1	0	0.000194
L7	D_0__Bacteria;D_1__Firmicutes;D_2__Clostridia;D_3__Clostridiales;D_4__Ruminococcaceae;D_5__Harryflintia;D_6__uncultured bacterium	3.41772	0.0645	0.545238	1	0	0.000123213
L7	D_0__Bacteria;D_1__Firmicutes;D_2__Clostridia;D_3__Clostridiales;D_4__Ruminococcaceae;D_5__Ruminococcaceae UCG-014;D_6__unidentified	3.41772	0.0645	0.545238	1	0	0.000659352
L7	D_0__Bacteria;D_1__Firmicutes;D_2__Clostridia;D_3__Clostridiales;D_4__Ruminococcaceae;D_5__uncultured;D_6__unidentified	3.41772	0.0645	0.545238	1	0	0.000129648
L7	D_0__Bacteria;D_1__Firmicutes;D_2__Clostridia;D_3__Clostridiales;D_4__Ruminococcaceae;D_5__Ruminococcaceae UCG-010;D_6__uncultured organism	3.20636	0.0733525	0.545238	1	0.000531241	0.00118142
L7	D_0__Bacteria;D_1__Firmicutes;D_2__Erysipelotrichia;D_3__Erysipelotrichales;D_4__Erysipelotrichaceae;D_5__Ileibacterium;D_6__Erysipelotrichaceae bacterium NYU-BL-F16	3.19565	0.0738343	0.545238	1	8.57554e-06	0.000336552
L7	D_0__Bacteria;D_1__Firmicutes;D_2__Bacilli;D_3__Lactobacillales;D_4__Streptococcaceae;D_5__Lactococcus;D_6__Lactococcus lactis	2.84024	0.0919307	0.545238	1	0.00160124	0.00554451
L7	D_0__Bacteria;D_1__Firmicutes;D_2__Bacilli;D_3__Lactobacillales;D_4__Lactobacillaceae;D_5__Lactobacillus;D_6__Lactobacillus reuteri	2.75543	0.0969245	0.545238	1	2.42275e-05	0.00111727
L7	D_0__Bacteria;D_1__Firmicutes;D_2__Clostridia;D_3__Clostridiales;D_4__Lachnospiraceae;D_5__Lachnospiraceae UCG-002;D_6__uncultured bacterium	2.34783	0.125458	0.545238	1	0.000110754	0.000615718
L7	D_0__Bacteria;D_1__Firmicutes;D_2__Clostridia;D_3__Clostridiales;D_4__Clostridiaceae 1;D_5__Clostridium sensu stricto 1;D_6__uncultured bacterium	2.17456	0.14031	0.545238	1	0.00442389	0.00336664
L7	D_0__Bacteria;D_1__Firmicutes;D_2__Clostridia;D_3__Clostridiales;D_4__Peptococcaceae;D_5__uncultured;D_6__uncultured bacterium	2.16176	0.141482	0.545238	1	0.00109319	0.0024213
L7	D_0__Bacteria;D_1__Actinobacteria;D_2__Actinobacteria;D_3__Actinomycetales;D_4__Actinomycetaceae;D_5__Mobiluncus;D_6__Mobiluncus curtisii subsp. curtisii ATCC 35241	2.13333	0.144127	0.545238	1	0	0.000600548
L7	D_0__Bacteria;D_1__Actinobacteria;D_2__Actinobacteria;D_3__Corynebacteriales;D_4__Corynebacteriaceae;D_5__Lawsonella;D_6__uncultured bacterium	2.13333	0.144127	0.545238	1	0	0.000231596
L7	D_0__Bacteria;D_1__Actinobacteria;D_2__Actinobacteria;D_3__Micrococcales;D_4__Micrococcaceae;D_5__Rothia;D_6__uncultured bacterium	2.13333	0.144127	0.545238	1	0.000315592	0
L7	D_0__Bacteria;D_1__Bacteroidetes;D_2__Bacteroidia;D_3__Bacteroidales;D_3__Bacteroidales_unclassified;D_3__Bacteroidales_unclassified;D_3__Bacteroidales_unclassified	2.13333	0.144127	0.545238	1	0	4.86119e-05
L7	D_0__Bacteria;D_1__Bacteroidetes;D_2__Bacteroidia;D_3__Bacteroidales;D_4__Bacteroidaceae;D_5__Bacteroides;D_6__human gut metagenome	2.13333	0.144127	0.545238	1	0	4.28532e-05
L7	D_0__Bacteria;D_1__Bacteroidetes;D_2__Bacteroidia;D_3__Bacteroidales;D_4__Prevotellaceae;D_5__Prevotella;D_6__Prevotella buccalis DNF00853	2.13333	0.144127	0.545238	1	0	0.000223764
L7	D_0__Bacteria;D_1__Bacteroidetes;D_2__Bacteroidia;D_3__Bacteroidales;D_4__Prevotellaceae;D_5__Prevotella 9;D_6__uncultured bacterium	2.13333	0.144127	0.545238	1	0	0.00126415
L7	D_0__Bacteria;D_1__Bacteroidetes;D_2__Bacteroidia;D_3__Bacteroidales;D_4__Prevotellaceae;D_5__Prevotellaceae NK3B31 group;D_6__uncultured bacterium	2.13333	0.144127	0.545238	1	0	5.69445e-05
L7	D_0__Bacteria;D_1__Bacteroidetes;D_2__Bacteroidia;D_3__Bacteroidales;D_4__Prevotellaceae;D_5__Prevotellaceae UCG-001;D_6__uncultured Bacteroidales bacterium	2.13333	0.144127	0.545238	1	0	0.000248475
L7	D_0__Bacteria;D_1__Bacteroidetes;D_2__Bacteroidia;D_3__Bacteroidales;D_4__Rikenellaceae;D_5__Rikenellaceae RC9 gut group;D_6__uncultured bacterium	2.13333	0.144127	0.545238	1	0	0.000589825
L7	D_0__Bacteria;D_1__Bacteroidetes;D_2__Bacteroidia;D_3__Bacteroidales;D_4__Tannerellaceae;D_5__Parabacteroides;D_5__Parabacteroides_unclassified	2.13333	0.144127	0.545238	1	0	7.96812e-05
L7	D_0__Bacteria;D_1__Firmicutes;D_2__Bacilli;D_3__Bacillales;D_4__Family XI;D_5__Gemella;D_6__uncultured bacterium	2.13333	0.144127	0.545238	1	4.99015e-05	0
L7	D_0__Bacteria;D_1__Firmicutes;D_2__Clostridia;D_3__Clostridiales;D_4__Family XI;D_5__Peptoniphilus;D_6__Peptoniphilus obesi ph1	2.13333	0.144127	0.545238	1	0	0.000304004
L7	D_0__Bacteria;D_1__Firmicutes;D_2__Clostridia;D_3__Clostridiales;D_4__Family XI;D_5__Peptoniphilus;D_6__Peptoniphilus sp. KHD5	2.13333	0.144127	0.545238	1	0	0.000201767
L7	D_0__Bacteria;D_1__Firmicutes;D_2__Clostridia;D_3__Clostridiales;D_4__Lachnospiraceae;D_5__Acetatifactor;D_6__uncultured bacterium	2.13333	0.144127	0.545238	1	0	0.000218038
L7	D_0__Bacteria;D_1__Firmicutes;D_2__Clostridia;D_3__Clostridiales;D_4__Lachnospiraceae;D_5__Blautia;D_5__Blautia_unclassified	2.13333	0.144127	0.545238	1	0.000158852	0
L7	D_0__Bacteria;D_1__Firmicutes;D_2__Clostridia;D_3__Clostridiales;D_4__Lachnospiraceae;D_5__GCA-900066575;D_5__GCA-900066575_unclassified	2.13333	0.144127	0.545238	1	0	2.47949e-05
L7	D_0__Bacteria;D_1__Firmicutes;D_2__Clostridia;D_3__Clostridiales;D_4__Lachnospiraceae;D_5__Lachnospiraceae NK4A136 group;D_6__uncultured Clostridiales bacterium	2.13333	0.144127	0.545238	1	0	0.00019496
L7	D_0__Bacteria;D_1__Firmicutes;D_2__Clostridia;D_3__Clostridiales;D_4__Lachnospiraceae;D_5__Lachnospiraceae NK4B4 group;D_6__uncultured bacterium	2.13333	0.144127	0.545238	1	0	0.00017719
L7	D_0__Bacteria;D_1__Firmicutes;D_2__Clostridia;D_3__Clostridiales;D_4__Lachnospiraceae;D_5__Moryella;D_6__uncultured bacterium	2.13333	0.144127	0.545238	1	0	0.000167869
L7	D_0__Bacteria;D_1__Firmicutes;D_2__Clostridia;D_3__Clostridiales;D_4__Lachnospiraceae;D_5__Roseburia;D_6__Clostridium sp. Clone-44	2.13333	0.144127	0.545238	1	0	0.000684682
L7	D_0__Bacteria;D_1__Firmicutes;D_2__Clostridia;D_3__Clostridiales;D_4__Lachnospiraceae;D_5__[Ruminococcus] torques group;D_6__uncultured organism	2.13333	0.144127	0.545238	1	0.000249598	0
L7	D_0__Bacteria;D_1__Firmicutes;D_2__Clostridia;D_3__Clostridiales;D_4__Ruminococcaceae;D_5__Papillibacter;D_6__uncultured bacterium	2.13333	0.144127	0.545238	1	0	0.000148322
L7	D_0__Bacteria;D_1__Firmicutes;D_2__Clostridia;D_3__Clostridiales;D_4__Ruminococcaceae;D_5__Ruminococcaceae UCG-014;D_6__uncultured Acetivibrio sp.	2.13333	0.144127	0.545238	1	0	0.000209494
L7	D_0__Bacteria;D_1__Firmicutes;D_2__Clostridia;D_3__Clostridiales;D_4__Ruminococcaceae;D_5__Ruminococcus 1;D_6__uncultured Ruminococcus sp.	2.13333	0.144127	0.545238	1	0	6.80132e-05
L7	D_0__Bacteria;D_1__Firmicutes;D_2__Clostridia;D_3__Clostridiales;D_4__Ruminococcaceae;D_5__[Eubacterium] coprostanoligenes group;D_6__uncultured bacterium	2.13333	0.144127	0.545238	1	0	3.81695e-05
L7	D_0__Bacteria;D_1__Firmicutes;D_2__Clostridia;D_3__Clostridiales;D_4__Ruminococcaceae;D_5__uncultured;D_5__uncultured_unclassified	2.13333	0.144127	0.545238	1	0	0.000107702
L7	D_0__Bacteria;D_1__Firmicutes;D_2__Erysipelotrichia;D_3__Erysipelotrichales;D_4__Erysipelotrichaceae;D_5__Faecalibaculum;D_6__Faecalibaculum rodentium	2.13333	0.144127	0.545238	1	0	2.47949e-05
L7	D_0__Bacteria;D_1__Firmicutes;D_2__Negativicutes;D_3__Selenomonadales;D_4__Veillonellaceae;D_5__Veillonella;D_6__uncultured bacterium	2.13333	0.144127	0.545238	1	0.00035914	0
L7	D_0__Bacteria;D_1__Kiritimatiellaeota;D_2__Kiritimatiellae;D_3__WCHB1-41;D_4__metagenome;D_5__metagenome;D_6__metagenome	2.13333	0.144127	0.545238	1	0	6.55712e-05
L7	D_0__Bacteria;D_1__Planctomycetes;D_2__OM190;D_3__uncultured bacterium;D_4__uncultured bacterium;D_5__uncultured bacterium;D_6__uncultured bacterium	2.13333	0.144127	0.545238	1	0	8.69046e-05
L7	D_0__Bacteria;D_1__Proteobacteria;D_1__Proteobacteria_unclassified;D_1__Proteobacteria_unclassified;D_1__Proteobacteria_unclassified;D_1__Proteobacteria_unclassified;D_1__Proteobacteria_unclassified	2.13333	0.144127	0.545238	1	0	0.000323066
L7	D_0__Bacteria;D_1__Proteobacteria;D_2__Alphaproteobacteria;D_3__Caulobacterales;D_4__Hyphomonadaceae;D_5__Oceanicaulis;D_6__uncultured organism	2.13333	0.144127	0.545238	1	0	0.000253042
L7	D_0__Bacteria;D_1__Proteobacteria;D_2__Alphaproteobacteria;D_3__Rickettsiales;D_4__Mitochondria;D_4__Mitochondria_unclassified;D_4__Mitochondria_unclassified	2.13333	0.144127	0.545238	1	0	4.30967e-05
L7	D_0__Bacteria;D_1__Proteobacteria;D_2__Deltaproteobacteria;D_3__Desulfovibrionales;D_4__Desulfovibrionaceae;D_5__Desulfovibrio;D_6__uncultured bacterium	2.13333	0.144127	0.545238	1	0	0.000120845
L7	D_0__Bacteria;D_1__Proteobacteria;D_2__Gammaproteobacteria;D_3__Alteromonadales;D_4__Marinobacteraceae;D_5__Marinobacter;D_5__Marinobacter_unclassified	2.13333	0.144127	0.545238	1	0	0.00189781
L7	D_0__Bacteria;D_1__Proteobacteria;D_2__Gammaproteobacteria;D_3__Enterobacteriales;D_4__Enterobacteriaceae;D_5__Escherichia-Shigella;D_6__Escherichia coli	2.13333	0.144127	0.545238	1	0	0.000150901
L7	D_0__Bacteria;D_1__Proteobacteria;D_2__Gammaproteobacteria;D_3__Pseudomonadales;D_4__Moraxellaceae;D_5__Acinetobacter;D_6__Acinetobacter johnsonii	2.13333	0.144127	0.545238	1	0	0.000289719
L7	D_0__Bacteria;D_1__Firmicutes;D_2__Clostridia;D_3__Clostridiales;D_4__Family XI;D_5__Gallicola;D_6__uncultured bacterium	2.09709	0.14758	0.545238	1	0.00012836	0.00208195
L7	D_0__Bacteria;D_1__Tenericutes;D_2__Mollicutes;D_3__Mollicutes RF39;D_4__uncultured bacterium;D_5__uncultured bacterium;D_6__uncultured bacterium	1.875	0.170904	0.545238	1	0.00140267	0.00191572
L7	D_0__Bacteria;D_1__Bacteroidetes;D_2__Bacteroidia;D_3__Bacteroidales;D_4__Muribaculaceae;D_5__Muribaculum;D_6__Parabacteroides sp. YL27	1.71796	0.189956	0.545238	1	6.86832e-06	6.33716e-05
L7	D_0__Bacteria;D_1__Bacteroidetes;D_2__Bacteroidia;D_3__Bacteroidales;D_4__Prevotellaceae;D_5__Alloprevotella;D_6__uncultured Bacteroidales bacterium	1.71796	0.189956	0.545238	1	2.42275e-05	0.000318761
L7	D_0__Bacteria;D_1__Firmicutes;D_2__Clostridia;D_3__Clostridiales;D_4__Ruminococcaceae;D_5__[Eubacterium] coprostanoligenes group;D_6__human gut metagenome	1.71796	0.189956	0.545238	1	0.000341318	9.48911e-06
L7	D_0__Bacteria;D_1__Firmicutes;D_2__Clostridia;D_3__Clostridiales;D_4__Ruminococcaceae;D_5__uncultured;D_6__uncultured Clostridium sp.	1.71796	0.189956	0.545238	1	8.57554e-06	0.000266153
L7	D_0__Bacteria;D_1__Firmicutes;D_2__Clostridia;D_3__Clostridiales;D_4__Lachnospiraceae;D_5__Tyzzerella;D_6__uncultured bacterium	1.59763	0.206239	0.545238	1	0.00200971	0.00107101
L7	D_0__Bacteria;D_1__Firmicutes;D_2__Clostridia;D_3__Clostridiales;D_4__Family XI;D_5__Peptoniphilus;D_6__uncultured organism	1.37532	0.2409	0.545238	1	2.2642e-05	0.000198819
L7	D_0__Bacteria;D_1__Firmicutes;D_2__Clostridia;D_3__Clostridiales;D_4__Peptostreptococcaceae;D_5__Romboutsia;D_6__uncultured bacterium	1.10294	0.293622	0.545238	1	0.0230707	0.0472649
L7	D_0__Bacteria;D_1__Tenericutes;D_2__Mollicutes;D_3__Mollicutes RF39;D_3__Mollicutes_RF39_unclassified;D_3__Mollicutes_RF39_unclassified;D_3__Mollicutes_RF39_unclassified	1.07075	0.300776	0.545238	1	2.6137e-05	0.000207539
L7	D_0__Archaea;D_1__Euryarchaeota;D_2__Thermoplasmata;D_3__Marine Group II;D_4__uncultured marine group II euryarchaeote HF10_30F11;D_5__uncultured marine group II euryarchaeote HF10_30F11;D_6__uncultured marine group II euryarchaeote HF10_30F11	1	0.317311	0.545238	1	0	2.52817e-05
L7	D_0__Bacteria;D_1__Acidobacteria;D_2__Subgroup 6;D_3__uncultured Acidobacteriaceae bacterium;D_4__uncultured Acidobacteriaceae bacterium;D_5__uncultured Acidobacteriaceae bacterium;D_6__uncultured Acidobacteriaceae bacterium	1	0.317311	0.545238	1	0	3.25051e-05
L7	D_0__Bacteria;D_1__Actinobacteria;D_2__Actinobacteria;D_3__Actinomycetales;D_4__Actinomycetaceae;D_5__Actinomyces;D_6__Actinomyces ihumii	1	0.317311	0.545238	1	0	7.58451e-05
L7	D_0__Bacteria;D_1__Actinobacteria;D_2__Actinobacteria;D_3__Actinomycetales;D_4__Actinomycetaceae;D_5__Actinomyces;D_6__Actinomyces urinae	1	0.317311	0.545238	1	0	0.000451459
L7	D_0__Bacteria;D_1__Actinobacteria;D_2__Actinobacteria;D_3__Actinomycetales;D_4__Actinomycetaceae;D_5__Actinotignum;D_6__Actinotignum schaalii FB123-CNA-2	1	0.317311	0.545238	1	0	2.167e-05
L7	D_0__Bacteria;D_1__Actinobacteria;D_2__Actinobacteria;D_3__Bifidobacteriales;D_4__Bifidobacteriaceae;D_5__Bifidobacterium;D_6__Bifidobacterium choerinum DSM 20434	1	0.317311	0.545238	1	8.60348e-06	0
L7	D_0__Bacteria;D_1__Actinobacteria;D_2__Actinobacteria;D_3__Corynebacteriales;D_4__Corynebacteriaceae;D_5__Corynebacterium 1;D_6__Corynebacterium kroppenstedtii	1	0.317311	0.545238	1	0	0.000209477
L7	D_0__Bacteria;D_1__Actinobacteria;D_2__Actinobacteria;D_3__Corynebacteriales;D_4__Corynebacteriaceae;D_5__Corynebacterium 1;D_6__Corynebacterium massiliense DSM 45435	1	0.317311	0.545238	1	0	0.000104739
L7	D_0__Bacteria;D_1__Actinobacteria;D_2__Actinobacteria;D_3__Corynebacteriales;D_4__Corynebacteriaceae;D_5__Corynebacterium 1;D_6__uncultured Corynebacterium sp.	1	0.317311	0.545238	1	0	0.000144467
L7	D_0__Bacteria;D_1__Actinobacteria;D_2__Actinobacteria;D_3__Corynebacteriales;D_4__Corynebacteriaceae;D_5__Corynebacterium 1;D_6__unidentified	1	0.317311	0.545238	1	0	0.000343109
L7	D_0__Bacteria;D_1__Actinobacteria;D_2__Actinobacteria;D_3__Micrococcales;D_4__Brevibacteriaceae;D_5__Brevibacterium;D_6__uncultured bacterium	1	0.317311	0.545238	1	0	5.77868e-05
L7	D_0__Bacteria;D_1__Actinobacteria;D_2__Actinobacteria;D_3__Micrococcales;D_4__Dermabacteraceae;D_5__Brachybacterium;D_6__uncultured bacterium	1	0.317311	0.545238	1	6.92214e-06	0
L7	D_0__Bacteria;D_1__Actinobacteria;D_2__Coriobacteriia;D_3__Coriobacteriales;D_4__Atopobiaceae;D_5__uncultured;D_6__uncultured bacterium	1	0.317311	0.545238	1	0	1.48956e-05
L7	D_0__Bacteria;D_1__Actinobacteria;D_2__Coriobacteriia;D_3__Coriobacteriales;D_4__Coriobacteriaceae;D_5__Collinsella;D_6__uncultured bacterium	1	0.317311	0.545238	1	0	9.39035e-05
L7	D_0__Bacteria;D_1__Bacteroidetes;D_2__Bacteroidia;D_3__Bacteroidales;D_4__Bacteroidaceae;D_5__Bacteroides;D_6__Bacteroides massiliensis B84634 = Timone 84634 = DSM 17679 = JCM 13223	1	0.317311	0.545238	1	0	3.61167e-05
L7	D_0__Bacteria;D_1__Bacteroidetes;D_2__Bacteroidia;D_3__Bacteroidales;D_4__Bacteroidaceae;D_5__Bacteroides;D_6__Bacteroides vulgatus PC510	1	0.317311	0.545238	1	0	2.51218e-05
L7	D_0__Bacteria;D_1__Bacteroidetes;D_2__Bacteroidia;D_3__Bacteroidales;D_4__Bacteroidaceae;D_5__Bacteroides;D_6__unidentified	1	0.317311	0.545238	1	9.14725e-05	0
L7	D_0__Bacteria;D_1__Bacteroidetes;D_2__Bacteroidia;D_3__Bacteroidales;D_4__Barnesiellaceae;D_5__uncultured;D_6__uncultured bacterium	1	0.317311	0.545238	1	0	1.86195e-05
L7	D_0__Bacteria;D_1__Bacteroidetes;D_2__Bacteroidia;D_3__Bacteroidales;D_4__Marinifilaceae;D_5__Odoribacter;D_6__uncultured bacterium	1	0.317311	0.545238	1	0	0.000119185
L7	D_0__Bacteria;D_1__Bacteroidetes;D_2__Bacteroidia;D_3__Bacteroidales;D_4__Muribaculaceae;D_4__Muribaculaceae_unclassified;D_4__Muribaculaceae_unclassified	1	0.317311	0.545238	1	0	1.04699e-05
L7	D_0__Bacteria;D_1__Bacteroidetes;D_2__Bacteroidia;D_3__Bacteroidales;D_4__Porphyromonadaceae;D_5__Porphyromonas;D_6__Porphyromonas asaccharolytica	1	0.317311	0.545238	1	0	7.94568e-05
L7	D_0__Bacteria;D_1__Bacteroidetes;D_2__Bacteroidia;D_3__Bacteroidales;D_4__Porphyromonadaceae;D_5__Porphyromonas;D_6__Porphyromonas endodontalis	1	0.317311	0.545238	1	4.63593e-05	0
L7	D_0__Bacteria;D_1__Bacteroidetes;D_2__Bacteroidia;D_3__Bacteroidales;D_4__Porphyromonadaceae;D_5__Porphyromonas;D_6__Porphyromonas sp. HMSC065F10	1	0.317311	0.545238	1	0	0.000447847
L7	D_0__Bacteria;D_1__Bacteroidetes;D_2__Bacteroidia;D_3__Bacteroidales;D_4__Prevotellaceae;D_5__Prevotella 1;D_6__uncultured bacterium	1	0.317311	0.545238	1	0	4.33401e-05
L7	D_0__Bacteria;D_1__Bacteroidetes;D_2__Bacteroidia;D_3__Bacteroidales;D_4__Prevotellaceae;D_5__Prevotella 2;D_6__uncultured organism	1	0.317311	0.545238	1	0	0.000119185
L7	D_0__Bacteria;D_1__Bacteroidetes;D_2__Bacteroidia;D_3__Bacteroidales;D_4__Prevotellaceae;D_5__Prevotella 7;D_6__uncultured bacterium	1	0.317311	0.545238	1	0.000370334	0
L7	D_0__Bacteria;D_1__Bacteroidetes;D_2__Bacteroidia;D_3__Bacteroidales;D_4__Prevotellaceae;D_5__Prevotellaceae NK3B31 group;D_6__metagenome	1	0.317311	0.545238	1	0	5.05634e-05
L7	D_0__Bacteria;D_1__Bacteroidetes;D_2__Bacteroidia;D_3__Bacteroidales;D_4__Prevotellaceae;D_5__Prevotellaceae UCG-003;D_6__uncultured bacterium	1	0.317311	0.545238	1	0	3.97284e-05
L7	D_0__Bacteria;D_1__Bacteroidetes;D_2__Bacteroidia;D_3__Bacteroidales;D_4__Prevotellaceae;D_5__uncultured;D_6__metagenome	1	0.317311	0.545238	1	0	3.61167e-05
L7	D_0__Bacteria;D_1__Bacteroidetes;D_2__Bacteroidia;D_3__Bacteroidales;D_4__Prevotellaceae;D_5__uncultured;D_6__uncultured bacterium	1	0.317311	0.545238	1	0	2.88934e-05
L7	D_0__Bacteria;D_1__Bacteroidetes;D_2__Bacteroidia;D_3__Bacteroidales;D_4__p-2534-18B5 gut group;D_5__uncultured bacterium;D_6__uncultured bacterium	1	0.317311	0.545238	1	0	7.22335e-06
L7	D_0__Bacteria;D_1__Bacteroidetes;D_2__Bacteroidia;D_3__Cytophagales;D_4__Cyclobacteriaceae;D_5__Marivirga;D_6__Marivirga tractuosa DSM 4126	1	0.317311	0.545238	1	0	8.30685e-05
L7	D_0__Bacteria;D_1__Bacteroidetes;D_2__Bacteroidia;D_3__Flavobacteriales;D_4__Flavobacteriaceae;D_5__Capnocytophaga;D_6__unidentified	1	0.317311	0.545238	1	2.57551e-05	0
L7	D_0__Bacteria;D_1__Bacteroidetes;D_2__Bacteroidia;D_3__Flavobacteriales;D_4__Flavobacteriaceae;D_5__Flavobacterium;D_5__Flavobacterium_unclassified	1	0.317311	0.545238	1	0	2.167e-05
L7	D_0__Bacteria;D_1__Bacteroidetes;D_2__Bacteroidia;D_3__Flavobacteriales;D_4__Flavobacteriaceae;D_5__NS4 marine group;D_5__NS4_marine_group_unclassified	1	0.317311	0.545238	1	0	4.33401e-05
L7	D_0__Bacteria;D_1__Bacteroidetes;D_2__Bacteroidia;D_3__Flavobacteriales;D_4__Flavobacteriaceae;D_5__uncultured;D_6__gut metagenome	1	0.317311	0.545238	1	0	1.0835e-05
L7	D_0__Bacteria;D_1__Bacteroidetes;D_2__Bacteroidia;D_3__Flavobacteriales;D_4__Weeksellaceae;D_5__Chryseobacterium;D_6__uncultured bacterium	1	0.317311	0.545238	1	0	0.000166137
L7	D_0__Bacteria;D_1__Bacteroidetes;D_2__Bacteroidia;D_3__Sphingobacteriales;D_4__Sphingobacteriaceae;D_5__Sphingobacterium;D_5__Sphingobacterium_unclassified	1	0.317311	0.545238	1	0	3.61167e-05
L7	D_0__Bacteria;D_1__Cyanobacteria;D_2__Melainabacteria;D_3__Gastranaerophilales;D_4__uncultured bacterium;D_5__uncultured bacterium;D_6__uncultured bacterium	1	0.317311	0.545238	1	0	6.50101e-05
L7	D_0__Bacteria;D_1__Cyanobacteria;D_2__Oxyphotobacteria;D_3__Chloroplast;D_3__Chloroplast_unclassified;D_3__Chloroplast_unclassified;D_3__Chloroplast_unclassified	1	0.317311	0.545238	1	0	0.00118463
L7	D_0__Bacteria;D_1__Cyanobacteria;D_2__Oxyphotobacteria;D_3__Chloroplast;D_4__Cercis gigantea;D_5__Cercis gigantea;D_6__Cercis gigantea	1	0.317311	0.545238	1	0	0.000205865
L7	D_0__Bacteria;D_1__Cyanobacteria;D_2__Oxyphotobacteria;D_3__Chloroplast;D_4__uncultured diatom;D_5__uncultured diatom;D_6__uncultured diatom	1	0.317311	0.545238	1	0	0.000155302
L7	D_0__Bacteria;D_1__Epsilonbacteraeota;D_2__Campylobacteria;D_3__Campylobacterales;D_4__Campylobacteraceae;D_5__Campylobacter;D_6__Campylobacter ureolyticus ACS-301-V-Sch3b	1	0.317311	0.545238	1	0	0.000198642
L7	D_0__Bacteria;D_1__Epsilonbacteraeota;D_2__Campylobacteria;D_3__Campylobacterales;D_4__Helicobacteraceae;D_5__Helicobacter;D_6__Helicobacter macacae	1	0.317311	0.545238	1	0	1.44467e-05
L7	D_0__Bacteria;D_1__Epsilonbacteraeota;D_2__Campylobacteria;D_3__Campylobacterales;D_4__Helicobacteraceae;D_5__Helicobacter;D_6__cilia-associated respiratory bacterium B6	1	0.317311	0.545238	1	0	2.52817e-05
L7	D_0__Bacteria;D_1__Firmicutes;D_2__Bacilli;D_3__Bacillales;D_4__Staphylococcaceae;D_5__Macrococcus;D_6__uncultured bacterium	1	0.317311	0.545238	1	0	3.25051e-05
L7	D_0__Bacteria;D_1__Firmicutes;D_2__Bacilli;D_3__Bacillales;D_4__Staphylococcaceae;D_5__Staphylococcus;D_6__Staphylococcus saprophyticus subsp. saprophyticus	1	0.317311	0.545238	1	8.88657e-05	0
L7	D_0__Bacteria;D_1__Firmicutes;D_2__Bacilli;D_3__Lactobacillales;D_3__Lactobacillales_unclassified;D_3__Lactobacillales_unclassified;D_3__Lactobacillales_unclassified	1	0.317311	0.545238	1	1.03025e-05	0
L7	D_0__Bacteria;D_1__Firmicutes;D_2__Bacilli;D_3__Lactobacillales;D_4__Aerococcaceae;D_5__Facklamia;D_5__Facklamia_unclassified	1	0.317311	0.545238	1	0	3.32119e-05
L7	D_0__Bacteria;D_1__Firmicutes;D_2__Bacilli;D_3__Lactobacillales;D_4__Enterococcaceae;D_5__Enterococcus;D_6__Enterococcus durans	1	0.317311	0.545238	1	0	0.000104739
L7	D_0__Bacteria;D_1__Firmicutes;D_2__Bacilli;D_3__Lactobacillales;D_4__Lactobacillaceae;D_5__Lactobacillus;D_6__Lactobacillus crispatus	1	0.317311	0.545238	1	0	5.05634e-05
L7	D_0__Bacteria;D_1__Firmicutes;D_2__Bacilli;D_3__Lactobacillales;D_4__Streptococcaceae;D_5__Lactococcus;D_6__uncultured Lactococcus sp.	1	0.317311	0.545238	1	0	1.11717e-05
L7	D_0__Bacteria;D_1__Firmicutes;D_2__Bacilli;D_3__Lactobacillales;D_4__Streptococcaceae;D_5__Streptococcus;D_6__Streptococcus equinus	1	0.317311	0.545238	1	0	0.000126409
L7	D_0__Bacteria;D_1__Firmicutes;D_2__Bacilli;D_3__Lactobacillales;D_4__Streptococcaceae;D_5__Streptococcus;D_6__Streptococcus pneumoniae	1	0.317311	0.545238	1	0	2.51218e-05
L7	D_0__Bacteria;D_1__Firmicutes;D_2__Clostridia;D_3__Clostridiales;D_4__Clostridiaceae 1;D_5__Clostridium sensu stricto 1;D_5__Clostridium_sensu_stricto_1_unclassified	1	0.317311	0.545238	1	0	1.44467e-05
L7	D_0__Bacteria;D_1__Firmicutes;D_2__Clostridia;D_3__Clostridiales;D_4__Clostridiaceae 1;D_5__Clostridium sensu stricto 1;D_6__human gut metagenome	1	0.317311	0.545238	1	0	1.89782e-05
L7	D_0__Bacteria;D_1__Firmicutes;D_2__Clostridia;D_3__Clostridiales;D_4__Clostridiaceae 1;D_5__Sarcina;D_6__uncultured bacterium	1	0.317311	0.545238	1	0	8.66802e-05
L7	D_0__Bacteria;D_1__Firmicutes;D_2__Clostridia;D_3__Clostridiales;D_4__Family XI;D_5__Anaerococcus;D_5__Anaerococcus_unclassified	1	0.317311	0.545238	1	0	1.74498e-05
L7	D_0__Bacteria;D_1__Firmicutes;D_2__Clostridia;D_3__Clostridiales;D_4__Family XI;D_5__Ezakiella;D_6__uncultured bacterium	1	0.317311	0.545238	1	0	5.65241e-05
L7	D_0__Bacteria;D_1__Firmicutes;D_2__Clostridia;D_3__Clostridiales;D_4__Family XI;D_5__Helcococcus;D_6__uncultured bacterium	1	0.317311	0.545238	1	0	6.97993e-06
L7	D_0__Bacteria;D_1__Firmicutes;D_2__Clostridia;D_3__Clostridiales;D_4__Family XI;D_5__Peptoniphilus;D_5__Peptoniphilus_unclassified	1	0.317311	0.545238	1	0	6.86218e-05
L7	D_0__Bacteria;D_1__Firmicutes;D_2__Clostridia;D_3__Clostridiales;D_4__Family XI;D_5__Peptoniphilus;D_6__Peptoniphilus lacrimalis	1	0.317311	0.545238	1	0	2.88934e-05
L7	D_0__Bacteria;D_1__Firmicutes;D_2__Clostridia;D_3__Clostridiales;D_4__Family XIII;D_4__Family_XIII_unclassified;D_4__Family_XIII_unclassified	1	0.317311	0.545238	1	0	7.22335e-06
L7	D_0__Bacteria;D_1__Firmicutes;D_2__Clostridia;D_3__Clostridiales;D_4__Family XIII;D_5__Family XIII AD3011 group;D_6__uncultured Clostridiales bacterium	1	0.317311	0.545238	1	0	1.42337e-05
L7	D_0__Bacteria;D_1__Firmicutes;D_2__Clostridia;D_3__Clostridiales;D_4__Family XIII;D_5__Family XIII AD3011 group;D_6__uncultured bacterium	1	0.317311	0.545238	1	0	3.61167e-05
L7	D_0__Bacteria;D_1__Firmicutes;D_2__Clostridia;D_3__Clostridiales;D_4__Family XIII;D_5__Mogibacterium;D_6__Ileibacterium massiliense	1	0.317311	0.545238	1	0	2.167e-05
L7	D_0__Bacteria;D_1__Firmicutes;D_2__Clostridia;D_3__Clostridiales;D_4__Lachnospiraceae;D_5__ASF356;D_6__uncultured bacterium	1	0.317311	0.545238	1	0	3.97284e-05
L7	D_0__Bacteria;D_1__Firmicutes;D_2__Clostridia;D_3__Clostridiales;D_4__Lachnospiraceae;D_5__Coprococcus 1;D_6__uncultured organism	1	0.317311	0.545238	1	0	5.41751e-05
L7	D_0__Bacteria;D_1__Firmicutes;D_2__Clostridia;D_3__Clostridiales;D_4__Lachnospiraceae;D_5__Coprococcus 1;D_6__uncultured rumen bacterium	1	0.317311	0.545238	1	1.38443e-05	0
L7	D_0__Bacteria;D_1__Firmicutes;D_2__Clostridia;D_3__Clostridiales;D_4__Lachnospiraceae;D_5__Coprococcus 3;D_5__Coprococcus_3_unclassified	1	0.317311	0.545238	1	0	2.64438e-05
L7	D_0__Bacteria;D_1__Firmicutes;D_2__Clostridia;D_3__Clostridiales;D_4__Lachnospiraceae;D_5__Fusicatenibacter;D_6__uncultured organism	1	0.317311	0.545238	1	3.43022e-05	0
L7	D_0__Bacteria;D_1__Firmicutes;D_2__Clostridia;D_3__Clostridiales;D_4__Lachnospiraceae;D_5__Lachnoclostridium;D_6__[Clostridium] symbiosum WAL-14673	1	0.317311	0.545238	1	0	4.69517e-05
L7	D_0__Bacteria;D_1__Firmicutes;D_2__Clostridia;D_3__Clostridiales;D_4__Lachnospiraceae;D_5__Lachnospiraceae ND3007 group;D_6__metagenome	1	0.317311	0.545238	1	0	3.97284e-05
L7	D_0__Bacteria;D_1__Firmicutes;D_2__Clostridia;D_3__Clostridiales;D_4__Lachnospiraceae;D_5__Lachnospiraceae NK4A136 group;D_6__uncultured organism	1	0.317311	0.545238	1	0	7.58451e-05
L7	D_0__Bacteria;D_1__Firmicutes;D_2__Clostridia;D_3__Clostridiales;D_4__Lachnospiraceae;D_5__Lachnospiraceae UCG-008;D_6__uncultured organism	1	0.317311	0.545238	1	0	3.14023e-05
L7	D_0__Bacteria;D_1__Firmicutes;D_2__Clostridia;D_3__Clostridiales;D_4__Lachnospiraceae;D_5__Marvinbryantia;D_5__Marvinbryantia_unclassified	1	0.317311	0.545238	1	7.61435e-05	0
L7	D_0__Bacteria;D_1__Firmicutes;D_2__Clostridia;D_3__Clostridiales;D_4__Lachnospiraceae;D_5__Marvinbryantia;D_6__uncultured bacterium	1	0.317311	0.545238	1	0	2.97912e-05
L7	D_0__Bacteria;D_1__Firmicutes;D_2__Clostridia;D_3__Clostridiales;D_4__Lachnospiraceae;D_5__Roseburia;D_5__Roseburia_unclassified	1	0.317311	0.545238	1	0	7.44779e-06
L7	D_0__Bacteria;D_1__Firmicutes;D_2__Clostridia;D_3__Clostridiales;D_4__Lachnospiraceae;D_5__Roseburia;D_6__uncultured Roseburia sp.	1	0.317311	0.545238	1	0	1.44467e-05
L7	D_0__Bacteria;D_1__Firmicutes;D_2__Clostridia;D_3__Clostridiales;D_4__Lachnospiraceae;D_5__Tyzzerella 3;D_6__uncultured bacterium	1	0.317311	0.545238	1	0	4.18796e-05
L7	D_0__Bacteria;D_1__Firmicutes;D_2__Clostridia;D_3__Clostridiales;D_4__Lachnospiraceae;D_5__Tyzzerella 3;D_6__unidentified	1	0.317311	0.545238	1	3.23457e-05	0
L7	D_0__Bacteria;D_1__Firmicutes;D_2__Clostridia;D_3__Clostridiales;D_4__Lachnospiraceae;D_5__[Eubacterium] eligens group;D_6__uncultured bacterium	1	0.317311	0.545238	1	0	5.05634e-05
L7	D_0__Bacteria;D_1__Firmicutes;D_2__Clostridia;D_3__Clostridiales;D_4__Lachnospiraceae;D_5__[Ruminococcus] torques group;D_6__uncultured bacterium (human infant) L37A	1	0.317311	0.545238	1	0	1.44467e-05
L7	D_0__Bacteria;D_1__Firmicutes;D_2__Clostridia;D_3__Clostridiales;D_4__Lachnospiraceae;D_5__uncultured;D_6__Lachnospiraceae bacterium 3-2	1	0.317311	0.545238	1	0.000107162	0
L7	D_0__Bacteria;D_1__Firmicutes;D_2__Clostridia;D_3__Clostridiales;D_4__Lachnospiraceae;D_5__uncultured;D_6__metagenome	1	0.317311	0.545238	1	0	1.44467e-05
L7	D_0__Bacteria;D_1__Firmicutes;D_2__Clostridia;D_3__Clostridiales;D_4__Lachnospiraceae;D_5__uncultured;D_6__mouse gut metagenome	1	0.317311	0.545238	1	0	1.51108e-05
L7	D_0__Bacteria;D_1__Firmicutes;D_2__Clostridia;D_3__Clostridiales;D_4__Peptococcaceae;D_5__Peptococcus;D_6__unidentified	1	0.317311	0.545238	1	0	1.80584e-05
L7	D_0__Bacteria;D_1__Firmicutes;D_2__Clostridia;D_3__Clostridiales;D_4__Peptostreptococcaceae;D_4__Peptostreptococcaceae_unclassified;D_4__Peptostreptococcaceae_unclassified	1	0.317311	0.545238	1	0	7.44779e-06
L7	D_0__Bacteria;D_1__Firmicutes;D_2__Clostridia;D_3__Clostridiales;D_4__Ruminococcaceae;D_5__Fastidiosipila;D_6__bacterium str. Rauti	1	0.317311	0.545238	1	0	1.89782e-05
L7	D_0__Bacteria;D_1__Firmicutes;D_2__Clostridia;D_3__Clostridiales;D_4__Ruminococcaceae;D_5__GCA-900066225;D_6__uncultured bacterium	1	0.317311	0.545238	1	0	0.000188414
L7	D_0__Bacteria;D_1__Firmicutes;D_2__Clostridia;D_3__Clostridiales;D_4__Ruminococcaceae;D_5__Oscillibacter;D_5__Oscillibacter_unclassified	1	0.317311	0.545238	1	0	0.000232377
L7	D_0__Bacteria;D_1__Firmicutes;D_2__Clostridia;D_3__Clostridiales;D_4__Ruminococcaceae;D_5__Oscillibacter;D_6__Oscillibacter sp. 1-3	1	0.317311	0.545238	1	0	1.69519e-05
L7	D_0__Bacteria;D_1__Firmicutes;D_2__Clostridia;D_3__Clostridiales;D_4__Ruminococcaceae;D_5__Oscillospira;D_6__uncultured bacterium	1	0.317311	0.545238	1	0	3.7239e-05
L7	D_0__Bacteria;D_1__Firmicutes;D_2__Clostridia;D_3__Clostridiales;D_4__Ruminococcaceae;D_5__Pseudoflavonifractor;D_6__uncultured organism	1	0.317311	0.545238	1	0	1.44467e-05
L7	D_0__Bacteria;D_1__Firmicutes;D_2__Clostridia;D_3__Clostridiales;D_4__Ruminococcaceae;D_5__Ruminiclostridium 5;D_6__Clostridium sp. Culture Jar-8	1	0.317311	0.545238	1	0	3.14023e-05
L7	D_0__Bacteria;D_1__Firmicutes;D_2__Clostridia;D_3__Clostridiales;D_4__Ruminococcaceae;D_5__Ruminiclostridium 5;D_6__Ruminiclostridium sp. KB18	1	0.317311	0.545238	1	2.40391e-05	0
L7	D_0__Bacteria;D_1__Firmicutes;D_2__Clostridia;D_3__Clostridiales;D_4__Ruminococcaceae;D_5__Ruminococcaceae NK4A214 group;D_6__uncultured rumen bacterium	1	0.317311	0.545238	1	0	6.86218e-05
L7	D_0__Bacteria;D_1__Firmicutes;D_2__Clostridia;D_3__Clostridiales;D_4__Ruminococcaceae;D_5__Ruminococcaceae UCG-002;D_6__Trichuris trichiura (human whipworm)	1	0.317311	0.545238	1	1.29383e-05	0
L7	D_0__Bacteria;D_1__Firmicutes;D_2__Clostridia;D_3__Clostridiales;D_4__Ruminococcaceae;D_5__Ruminococcaceae UCG-013;D_6__uncultured organism	1	0.317311	0.545238	1	0	0.000104739
L7	D_0__Bacteria;D_1__Firmicutes;D_2__Clostridia;D_3__Clostridiales;D_4__Ruminococcaceae;D_5__Ruminococcaceae UCG-014;D_6__gut metagenome	1	0.317311	0.545238	1	0	1.0835e-05
L7	D_0__Bacteria;D_1__Firmicutes;D_2__Clostridia;D_3__Clostridiales;D_4__Ruminococcaceae;D_5__Ruminococcus 1;D_6__Ruminococcus sp. UNK.MGS-30	1	0.317311	0.545238	1	0	6.50101e-05
L7	D_0__Bacteria;D_1__Firmicutes;D_2__Clostridia;D_3__Clostridiales;D_4__Ruminococcaceae;D_5__Ruminococcus 1;D_6__uncultured rumen bacterium 3C0d-15	1	0.317311	0.545238	1	4.30174e-05	0
L7	D_0__Bacteria;D_1__Firmicutes;D_2__Clostridia;D_3__Clostridiales;D_4__Ruminococcaceae;D_5__Ruminococcus 2;D_6__uncultured bacterium	1	0.317311	0.545238	1	0.000115003	0
L7	D_0__Bacteria;D_1__Firmicutes;D_2__Clostridia;D_3__Clostridiales;D_4__Ruminococcaceae;D_5__[Eubacterium] coprostanoligenes group;D_6__uncultured organism	1	0.317311	0.545238	1	0	3.97284e-05
L7	D_0__Bacteria;D_1__Firmicutes;D_2__Erysipelotrichia;D_3__Erysipelotrichales;D_4__Erysipelotrichaceae;D_5__Dubosiella;D_6__uncultured bacterium	1	0.317311	0.545238	1	0	5.76365e-05
L7	D_0__Bacteria;D_1__Firmicutes;D_2__Erysipelotrichia;D_3__Erysipelotrichales;D_4__Erysipelotrichaceae;D_5__Erysipelatoclostridium;D_5__Erysipelatoclostridium_unclassified	1	0.317311	0.545238	1	0	1.13331e-05
L7	D_0__Bacteria;D_1__Firmicutes;D_2__Erysipelotrichia;D_3__Erysipelotrichales;D_4__Erysipelotrichaceae;D_5__Erysipelotrichaceae UCG-003;D_6__uncultured bacterium	1	0.317311	0.545238	1	0	9.75152e-05
L7	D_0__Bacteria;D_1__Firmicutes;D_2__Erysipelotrichia;D_3__Erysipelotrichales;D_4__Erysipelotrichaceae;D_5__Erysipelotrichaceae UCG-004;D_6__unidentified rumen bacterium RFN74	1	0.317311	0.545238	1	0	7.22335e-06
L7	D_0__Bacteria;D_1__Firmicutes;D_2__Erysipelotrichia;D_3__Erysipelotrichales;D_4__Erysipelotrichaceae;D_5__Holdemanella;D_6__uncultured bacterium	1	0.317311	0.545238	1	0	1.80584e-05
L7	D_0__Bacteria;D_1__Firmicutes;D_2__Negativicutes;D_3__Selenomonadales;D_4__Acidaminococcaceae;D_5__Phascolarctobacterium;D_6__uncultured bacterium	1	0.317311	0.545238	1	0	5.77868e-05
L7	D_0__Bacteria;D_1__Firmicutes;D_2__Negativicutes;D_3__Selenomonadales;D_4__Veillonellaceae;D_5__Dialister;D_6__uncultured bacterium	1	0.317311	0.545238	1	1.56822e-05	0
L7	D_0__Bacteria;D_1__Firmicutes;D_2__Negativicutes;D_3__Selenomonadales;D_4__Veillonellaceae;D_5__Negativicoccus;D_6__Tissierellia bacterium S5-A11	1	0.317311	0.545238	1	0	9.75152e-05
L7	D_0__Bacteria;D_1__Firmicutes;D_2__Negativicutes;D_3__Selenomonadales;D_4__Veillonellaceae;D_5__Negativicoccus;D_6__uncultured bacterium	1	0.317311	0.545238	1	0	7.58451e-05
L7	D_0__Bacteria;D_1__Firmicutes;D_2__Negativicutes;D_3__Selenomonadales;D_4__Veillonellaceae;D_5__Selenomonas;D_6__uncultured bacterium	1	0.317311	0.545238	1	1.54531e-05	0
L7	D_0__Bacteria;D_1__Firmicutes;D_2__Negativicutes;D_3__Selenomonadales;D_4__Veillonellaceae;D_5__Selenomonas 3;D_6__Selenomonas sp. oral taxon 478	1	0.317311	0.545238	1	0	4.35958e-05
L7	D_0__Bacteria;D_1__Firmicutes;D_2__Negativicutes;D_3__Selenomonadales;D_4__Veillonellaceae;D_5__Selenomonas 3;D_6__uncultured bacterium	1	0.317311	0.545238	1	8.60348e-06	0
L7	D_0__Bacteria;D_1__Firmicutes;D_2__Negativicutes;D_3__Selenomonadales;D_4__Veillonellaceae;D_5__Veillonella;D_5__Veillonella_unclassified	1	0.317311	0.545238	1	0	1.11717e-05
L7	D_0__Bacteria;D_1__Firmicutes;D_2__Negativicutes;D_3__Selenomonadales;D_4__Veillonellaceae;D_5__Veillonella;D_6__uncultured Veillonellaceae bacterium	1	0.317311	0.545238	1	0	1.80584e-05
L7	D_0__Bacteria;D_1__Firmicutes;D_2__Negativicutes;D_3__Selenomonadales;D_4__Veillonellaceae;D_5__uncultured;D_5__uncultured_unclassified	1	0.317311	0.545238	1	0	1.44467e-05
L7	D_0__Bacteria;D_1__Fusobacteria;D_2__Fusobacteriia;D_3__Fusobacteriales;D_4__Fusobacteriaceae;D_5__Fusobacterium;D_6__Fusobacterium nucleatum CTI-2	1	0.317311	0.545238	1	0	1.04699e-05
L7	D_0__Bacteria;D_1__Kiritimatiellaeota;D_2__Kiritimatiellae;D_3__WCHB1-41;D_4__uncultured bacterium;D_5__uncultured bacterium;D_6__uncultured bacterium	1	0.317311	0.545238	1	0	7.22335e-06
L7	D_0__Bacteria;D_1__Lentisphaerae;D_2__Lentisphaeria;D_3__Victivallales;D_4__vadinBE97;D_5__uncultured bacterium;D_6__uncultured bacterium	1	0.317311	0.545238	1	0	1.0835e-05
L7	D_0__Bacteria;D_1__Patescibacteria;D_2__Saccharimonadia;D_3__Saccharimonadales;D_4__Saccharimonadaceae;D_5__Candidatus Saccharimonas;D_5__Candidatus_Saccharimonas_unclassified	1	0.317311	0.545238	1	0	1.88414e-05
L7	D_0__Bacteria;D_1__Proteobacteria;D_2__Alphaproteobacteria;D_2__Alphaproteobacteria_unclassified;D_2__Alphaproteobacteria_unclassified;D_2__Alphaproteobacteria_unclassified;D_2__Alphaproteobacteria_unclassified	1	0.317311	0.545238	1	0	3.97284e-05
L7	D_0__Bacteria;D_1__Proteobacteria;D_2__Alphaproteobacteria;D_3__Caulobacterales;D_4__Caulobacteraceae;D_5__Brevundimonas;D_5__Brevundimonas_unclassified	1	0.317311	0.545238	1	0	2.52817e-05
L7	D_0__Bacteria;D_1__Proteobacteria;D_2__Alphaproteobacteria;D_3__Caulobacterales;D_4__Caulobacteraceae;D_5__Brevundimonas;D_6__Brevundimonas diminuta	1	0.317311	0.545238	1	0	9.02918e-05
L7	D_0__Bacteria;D_1__Proteobacteria;D_2__Alphaproteobacteria;D_3__Caulobacterales;D_4__Caulobacteraceae;D_5__Brevundimonas;D_6__uncultured alpha proteobacterium	1	0.317311	0.545238	1	0	1.13331e-05
L7	D_0__Bacteria;D_1__Proteobacteria;D_2__Alphaproteobacteria;D_3__Caulobacterales;D_4__Hyphomonadaceae;D_5__Litorimonas;D_6__Arctic bacterium NP26	1	0.317311	0.545238	1	0	3.97284e-05
L7	D_0__Bacteria;D_1__Proteobacteria;D_2__Alphaproteobacteria;D_3__Caulobacterales;D_4__Hyphomonadaceae;D_5__uncultured;D_6__Cladosiphon okamuranus	1	0.317311	0.545238	1	0	1.44467e-05
L7	D_0__Bacteria;D_1__Proteobacteria;D_2__Alphaproteobacteria;D_3__Rhizobiales;D_4__Beijerinckiaceae;D_5__Methylobacterium;D_6__Methylobacterium radiotolerans	1	0.317311	0.545238	1	0	0.000119185
L7	D_0__Bacteria;D_1__Proteobacteria;D_2__Alphaproteobacteria;D_3__Rhizobiales;D_4__Rhizobiaceae;D_4__Rhizobiaceae_unclassified;D_4__Rhizobiaceae_unclassified	1	0.317311	0.545238	1	0	0.0002167
L7	D_0__Bacteria;D_1__Proteobacteria;D_2__Alphaproteobacteria;D_3__Rhizobiales;D_4__Rhizobiaceae;D_5__Ochrobactrum;D_5__Ochrobactrum_unclassified	1	0.317311	0.545238	1	0	1.80584e-05
L7	D_0__Bacteria;D_1__Proteobacteria;D_2__Alphaproteobacteria;D_3__Rhizobiales;D_4__Rhizobiaceae;D_5__Paenochrobactrum;D_6__uncultured bacterium	1	0.317311	0.545238	1	0	7.22335e-06
L7	D_0__Bacteria;D_1__Proteobacteria;D_2__Alphaproteobacteria;D_3__Rhizobiales;D_4__Rhizobiaceae;D_5__Shinella;D_6__uncultured bacterium	1	0.317311	0.545238	1	1.42926e-05	0
L7	D_0__Bacteria;D_1__Proteobacteria;D_2__Alphaproteobacteria;D_3__Rhodobacterales;D_4__Rhodobacteraceae;D_5__Paracoccus;D_6__uncultured Paracoccus sp.	1	0.317311	0.545238	1	3.80718e-05	0
L7	D_0__Bacteria;D_1__Proteobacteria;D_2__Alphaproteobacteria;D_3__Rhodobacterales;D_4__Rhodobacteraceae;D_5__Roseovarius;D_5__Roseovarius_unclassified	1	0.317311	0.545238	1	0	5.58584e-05
L7	D_0__Bacteria;D_1__Proteobacteria;D_2__Alphaproteobacteria;D_3__Rhodobacterales;D_4__Rhodobacteraceae;D_5__Roseovarius;D_6__uncultured bacterium	1	0.317311	0.545238	1	0	0.000357556
L7	D_0__Bacteria;D_1__Proteobacteria;D_2__Alphaproteobacteria;D_3__Rhodospirillales;D_4__Thalassospiraceae;D_5__Thalassospira;D_6__uncultured bacterium	1	0.317311	0.545238	1	0	4.69517e-05
L7	D_0__Bacteria;D_1__Proteobacteria;D_2__Alphaproteobacteria;D_3__Rhodospirillales;D_4__uncultured;D_5__Azospirillum sp. 47_25;D_6__Azospirillum sp. 47_25	1	0.317311	0.545238	1	0	6.50101e-05
L7	D_0__Bacteria;D_1__Proteobacteria;D_2__Alphaproteobacteria;D_3__Rickettsiales;D_4__Mitochondria;D_5__Schrenkiella parvula;D_6__Schrenkiella parvula	1	0.317311	0.545238	1	0	1.88414e-05
L7	D_0__Bacteria;D_1__Proteobacteria;D_2__Alphaproteobacteria;D_3__Sphingomonadales;D_4__Sphingomonadaceae;D_5__Altererythrobacter;D_6__uncultured organism	1	0.317311	0.545238	1	0	2.88934e-05
L7	D_0__Bacteria;D_1__Proteobacteria;D_2__Alphaproteobacteria;D_3__Sphingomonadales;D_4__Sphingomonadaceae;D_5__Sphingomonas;D_6__Sphingomonas sp. L7-516	1	0.317311	0.545238	1	0	1.0835e-05
L7	D_0__Bacteria;D_1__Proteobacteria;D_2__Alphaproteobacteria;D_3__Thalassobaculales;D_4__Nisaeaceae;D_5__OM75 clade;D_5__OM75_clade_unclassified	1	0.317311	0.545238	1	0	5.05634e-05
L7	D_0__Bacteria;D_1__Proteobacteria;D_2__Deltaproteobacteria;D_3__Desulfovibrionales;D_4__Desulfovibrionaceae;D_5__Desulfovibrio;D_5__Desulfovibrio_unclassified	1	0.317311	0.545238	1	7.84109e-06	0
L7	D_0__Bacteria;D_1__Proteobacteria;D_2__Deltaproteobacteria;D_3__Desulfovibrionales;D_4__Desulfovibrionaceae;D_5__uncultured;D_6__uncultured bacterium	1	0.317311	0.545238	1	1.03832e-05	0
L7	D_0__Bacteria;D_1__Proteobacteria;D_2__Deltaproteobacteria;D_3__Myxococcales;D_4__P3OB-42;D_5__uncultured Sorangiineae bacterium;D_6__uncultured Sorangiineae bacterium	1	0.317311	0.545238	1	0	2.52817e-05
L7	D_0__Bacteria;D_1__Proteobacteria;D_2__Deltaproteobacteria;D_3__SAR324 clade(Marine group B);D_3__SAR324_clade(Marine_group_B)_unclassified;D_3__SAR324_clade(Marine_group_B)_unclassified;D_3__SAR324_clade(Marine_group_B)_unclassified	1	0.317311	0.545238	1	0	1.80584e-05
L7	D_0__Bacteria;D_1__Proteobacteria;D_2__Gammaproteobacteria;D_3__Alteromonadales;D_4__Alteromonadaceae;D_5__Alteromonas;D_6__uncultured gamma proteobacterium	1	0.317311	0.545238	1	0	0.000122797
L7	D_0__Bacteria;D_1__Proteobacteria;D_2__Gammaproteobacteria;D_3__Alteromonadales;D_4__Marinobacteraceae;D_5__Marinobacter;D_6__uncultured bacterium	1	0.317311	0.545238	1	0	0.000989598
L7	D_0__Bacteria;D_1__Proteobacteria;D_2__Gammaproteobacteria;D_3__Betaproteobacteriales;D_4__Burkholderiaceae;D_4__Burkholderiaceae_unclassified;D_4__Burkholderiaceae_unclassified	1	0.317311	0.545238	1	0	1.04699e-05
L7	D_0__Bacteria;D_1__Proteobacteria;D_2__Gammaproteobacteria;D_3__Betaproteobacteriales;D_4__Neisseriaceae;D_5__Neisseria;D_6__uncultured bacterium	1	0.317311	0.545238	1	0	6.50101e-05
L7	D_0__Bacteria;D_1__Proteobacteria;D_2__Gammaproteobacteria;D_3__Cellvibrionales;D_4__Cellvibrionaceae;D_4__Cellvibrionaceae_unclassified;D_4__Cellvibrionaceae_unclassified	1	0.317311	0.545238	1	0	3.61167e-05
L7	D_0__Bacteria;D_1__Proteobacteria;D_2__Gammaproteobacteria;D_3__Cellvibrionales;D_4__Halieaceae;D_5__OM60(NOR5) clade;D_6__marine metagenome	1	0.317311	0.545238	1	0	6.97993e-06
L7	D_0__Bacteria;D_1__Proteobacteria;D_2__Gammaproteobacteria;D_3__Enterobacteriales;D_4__Enterobacteriaceae;D_5__Enterobacter;D_6__Enterobacter cloacae	1	0.317311	0.545238	1	0	0.0020117
L7	D_0__Bacteria;D_1__Proteobacteria;D_2__Gammaproteobacteria;D_3__Enterobacteriales;D_4__Enterobacteriaceae;D_5__Pantoea;D_6__Pantoea agglomerans	1	0.317311	0.545238	1	0	0.000166137
L7	D_0__Bacteria;D_1__Proteobacteria;D_2__Gammaproteobacteria;D_3__Milano-WF1B-44;D_4__uncultured gamma proteobacterium;D_5__uncultured gamma proteobacterium;D_6__uncultured gamma proteobacterium	1	0.317311	0.545238	1	0	1.11717e-05
L7	D_0__Bacteria;D_1__Proteobacteria;D_2__Gammaproteobacteria;D_3__Oceanospirillales;D_4__Endozoicomonadaceae;D_5__Endozoicomonas;D_5__Endozoicomonas_unclassified	1	0.317311	0.545238	1	0	6.86218e-05
L7	D_0__Bacteria;D_1__Proteobacteria;D_2__Gammaproteobacteria;D_3__Oceanospirillales;D_4__Endozoicomonadaceae;D_5__Endozoicomonas;D_6__uncultured Spongiobacter sp.	1	0.317311	0.545238	1	0	1.11717e-05
L7	D_0__Bacteria;D_1__Proteobacteria;D_2__Gammaproteobacteria;D_3__Oceanospirillales;D_4__Saccharospirillaceae;D_5__Spongiispira;D_6__uncultured bacterium	1	0.317311	0.545238	1	0	1.04699e-05
L7	D_0__Bacteria;D_1__Proteobacteria;D_2__Gammaproteobacteria;D_3__Pseudomonadales;D_4__Moraxellaceae;D_5__Acinetobacter;D_5__Acinetobacter_unclassified	1	0.317311	0.545238	1	0	1.01711e-05
L7	D_0__Bacteria;D_1__Proteobacteria;D_2__Gammaproteobacteria;D_3__Pseudomonadales;D_4__Moraxellaceae;D_5__Enhydrobacter;D_6__uncultured bacterium	1	0.317311	0.545238	1	0	9.75152e-05
L7	D_0__Bacteria;D_1__Proteobacteria;D_2__Gammaproteobacteria;D_3__Pseudomonadales;D_4__Moraxellaceae;D_5__Moraxella;D_6__Moraxella cuniculi	1	0.317311	0.545238	1	0	1.0835e-05
L7	D_0__Bacteria;D_1__Proteobacteria;D_2__Gammaproteobacteria;D_3__Pseudomonadales;D_4__Pseudomonadaceae;D_5__Pseudomonas;D_6__Pseudomonas aeruginosa	1	0.317311	0.545238	1	0	1.74498e-05
L7	D_0__Bacteria;D_1__Proteobacteria;D_2__Gammaproteobacteria;D_3__Pseudomonadales;D_4__Pseudomonadaceae;D_5__Pseudomonas;D_6__Pseudomonas veronii	1	0.317311	0.545238	1	0	2.60673e-05
L7	D_0__Bacteria;D_1__Proteobacteria;D_2__Gammaproteobacteria;D_3__SAR86 clade;D_4__marine metagenome;D_5__marine metagenome;D_6__marine metagenome	1	0.317311	0.545238	1	0	1.44467e-05
L7	D_0__Bacteria;D_1__Proteobacteria;D_2__Gammaproteobacteria;D_3__Vibrionales;D_4__Vibrionaceae;D_5__Vibrio;D_5__Vibrio_unclassified	1	0.317311	0.545238	1	1.38443e-05	0
L7	D_0__Bacteria;D_1__Proteobacteria;D_2__Gammaproteobacteria;D_3__Vibrionales;D_4__Vibrionaceae;D_5__Vibrio;D_6__uncultured Vibrio sp.	1	0.317311	0.545238	1	5.22739e-06	0
L7	D_0__Bacteria;D_1__Spirochaetes;D_2__Spirochaetia;D_3__Spirochaetales;D_4__Spirochaetaceae;D_5__Treponema 2;D_6__Treponema berlinense	1	0.317311	0.545238	1	0	0.000126409
L7	D_0__Bacteria;D_1__Spirochaetes;D_2__Spirochaetia;D_3__Spirochaetales;D_4__Spirochaetaceae;D_5__Treponema 2;D_6__Treponema maltophilum ATCC 51939	1	0.317311	0.545238	1	2.57551e-05	0
L7	D_0__Bacteria;D_1__Spirochaetes;D_2__Spirochaetia;D_3__Spirochaetales;D_4__Spirochaetaceae;D_5__Treponema 2;D_6__Treponema succinifaciens DSM 2489	1	0.317311	0.545238	1	0	0.000169749
L7	D_0__Bacteria;D_1__Spirochaetes;D_2__Spirochaetia;D_3__Spirochaetales;D_4__Spirochaetaceae;D_5__Treponema 2;D_6__uncultured bacterium	1	0.317311	0.545238	1	0	8.30685e-05
L7	D_0__Bacteria;D_1__Tenericutes;D_2__Mollicutes;D_3__Mollicutes RF39;D_4__uncultured rumen bacterium;D_5__uncultured rumen bacterium;D_6__uncultured rumen bacterium	1	0.317311	0.545238	1	4.8455e-05	0
L7	D_0__Bacteria;D_1__Tenericutes;D_2__Mollicutes;D_3__Mycoplasmatales;D_4__Mycoplasmataceae;D_5__Mycoplasma;D_6__Mycoplasma cavipharyngis	1	0.317311	0.545238	1	0	7.22335e-06
L7	Unknown;Other;Other;Other;Other;Other;Other	1	0.317311	0.545238	1	0	1.11717e-05
L7	D_0__Bacteria;D_1__Bacteroidetes;D_2__Bacteroidia;D_3__Bacteroidales;D_4__Bacteroidaceae;D_5__Bacteroides;D_5__Bacteroides_unclassified	0.909186	0.34033	0.582741	1	0.000448688	0.000789145
L7	D_0__Bacteria;D_1__Firmicutes;D_2__Clostridia;D_3__Clostridiales;D_4__Lachnospiraceae;D_5__Roseburia;D_6__uncultured bacterium	0.893382	0.344562	0.587925	1	0.00521181	0.00865642
L7	D_0__Bacteria;D_1__Firmicutes;D_2__Clostridia;D_3__Clostridiales;D_4__Lachnospiraceae;D_5__[Eubacterium] hallii group;D_6__uncultured bacterium	0.804251	0.369825	0.628832	1	0.000118717	7.22335e-05
L7	D_0__Bacteria;D_1__Firmicutes;D_2__Clostridia;D_3__Clostridiales;D_4__Ruminococcaceae;D_5__Ruminococcaceae UCG-013;D_5__Ruminococcaceae_UCG-013_unclassified	0.798913	0.371419	0.629348	1	2.76352e-05	0.000157733
L7	D_0__Bacteria;D_1__Firmicutes;D_2__Clostridia;D_3__Clostridiales;D_4__Ruminococcaceae;D_5__Intestinimonas;D_6__uncultured Ruminococcaceae bacterium	0.727273	0.393769	0.66491	1	0.000298089	0.000458255
L7	D_0__Bacteria;D_1__Firmicutes;D_2__Clostridia;D_3__Clostridiales;D_3__Clostridiales_unclassified;D_3__Clostridiales_unclassified;D_3__Clostridiales_unclassified	0.713592	0.398254	0.669854	1	0.000101628	0.000120123
L7	D_0__Bacteria;D_1__Firmicutes;D_2__Clostridia;D_3__Clostridiales;D_4__Ruminococcaceae;D_5__Ruminiclostridium 5;D_6__uncultured bacterium	0.706922	0.400468	0.669854	1	0.00152335	0.00114404
L7	D_0__Bacteria;D_1__Firmicutes;D_2__Clostridia;D_3__Clostridiales;D_4__Ruminococcaceae;D_5__Oscillibacter;D_6__uncultured bacterium	0.705882	0.400814	0.669854	1	0.00562493	0.00351183
L7	D_0__Bacteria;D_1__Firmicutes;D_2__Clostridia;D_3__Clostridiales;D_4__Lachnospiraceae;D_5__uncultured;D_6__Clostridium sp. Culture-54	0.65407	0.418661	0.697293	1	0.000317868	0.000509112
L7	D_0__Bacteria;D_0__Bacteria_unclassified;D_0__Bacteria_unclassified;D_0__Bacteria_unclassified;D_0__Bacteria_unclassified;D_0__Bacteria_unclassified;D_0__Bacteria_unclassified	0.593354	0.441125	0.721587	1	1.03025e-05	6.10787e-05
L7	D_0__Bacteria;D_1__Bacteroidetes;D_2__Bacteroidia;D_3__Bacteroidales;D_4__Prevotellaceae;D_5__Prevotella;D_6__Chlamydia trachomatis	0.593354	0.441125	0.721587	1	1.38443e-05	0.000167703
L7	D_0__Bacteria;D_1__Firmicutes;D_2__Bacilli;D_3__Lactobacillales;D_4__Lactobacillaceae;D_5__Lactobacillus;D_5__Lactobacillus_unclassified	0.593354	0.441125	0.721587	1	6.92214e-06	5.60164e-05
L7	D_0__Bacteria;D_1__Firmicutes;D_2__Clostridia;D_3__Clostridiales;D_4__Lachnospiraceae;D_5__Lachnospiraceae NK4A136 group;D_6__uncultured rumen bacterium	0.593354	0.441125	0.721587	1	0.000373659	0.000100487
L7	D_0__Bacteria;D_1__Firmicutes;D_2__Clostridia;D_3__Clostridiales;D_4__Ruminococcaceae;D_5__Subdoligranulum;D_6__uncultured bacterium	0.593354	0.441125	0.721587	1	1.29383e-05	7.26823e-05
L7	D_0__Bacteria;D_1__Firmicutes;D_2__Clostridia;D_3__Clostridiales;D_4__Lachnospiraceae;D_5__Blautia;D_6__uncultured organism	0.588942	0.442828	0.721587	1	0.000603354	0.000825374
L7	D_0__Bacteria;D_1__Firmicutes;D_2__Clostridia;D_3__Clostridiales;D_4__Ruminococcaceae;D_5__Ruminococcaceae UCG-014;D_6__uncultured rumen bacterium	0.586957	0.443598	0.721587	1	0.000198619	0.00108568
L7	D_0__Bacteria;D_1__Firmicutes;D_2__Clostridia;D_3__Clostridiales;D_4__Lachnospiraceae;D_5__Lachnoclostridium;D_6__uncultured bacterium	0.540441	0.46225	0.749428	1	0.0039066	0.00454966
L7	D_0__Bacteria;D_1__Firmicutes;D_2__Clostridia;D_3__Clostridiales;D_4__Lachnospiraceae;D_5__Lachnospiraceae UCG-006;D_6__uncultured bacterium	0.409091	0.522431	0.839851	1	0.000434544	0.000651256
L7	D_0__Bacteria;D_1__Tenericutes;D_2__Mollicutes;D_3__Mollicutes RF39;D_4__gut metagenome;D_5__gut metagenome;D_6__gut metagenome	0.409091	0.522431	0.839851	1	0.000731089	0.000591998
L7	D_0__Bacteria;D_1__Actinobacteria;D_2__Actinobacteria;D_3__Actinomycetales;D_4__Actinomycetaceae;D_5__Varibaculum;D_6__uncultured bacterium	0.407609	0.523186	0.839851	1	0.000105035	0.00226595
L7	D_0__Bacteria;D_1__Firmicutes;D_2__Clostridia;D_3__Clostridiales;D_4__Lachnospiraceae;D_5__uncultured;D_6__uncultured bacterium	0.397059	0.528612	0.845779	1	0.00694677	0.00684892
L7	D_0__Bacteria;D_1__Bacteroidetes;D_2__Bacteroidia;D_3__Bacteroidales;D_4__Tannerellaceae;D_5__Parabacteroides;D_6__Parabacteroides goldsteinii CL02T12C30	0.379747	0.537739	0.852002	1	7.31835e-05	0.000200695
L7	D_0__Bacteria;D_1__Firmicutes;D_2__Bacilli;D_3__Lactobacillales;D_4__Aerococcaceae;D_5__Facklamia;D_6__Facklamia ignava CCUG 37419	0.379747	0.537739	0.852002	1	1.29052e-05	8.02567e-05
L7	D_0__Bacteria;D_1__Firmicutes;D_2__Clostridia;D_3__Clostridiales;D_4__Ruminococcaceae;D_5__Oscillibacter;D_6__unidentified	0.379747	0.537739	0.852002	1	0.00058215	0.000230882
L7	D_0__Bacteria;D_1__Firmicutes;D_2__Clostridia;D_3__Clostridiales;D_4__Lachnospiraceae;D_5__Blautia;D_6__Lachnospiraceae bacterium 610	0.300481	0.583581	0.91867	1	0.000569541	0.000895155
L7	D_0__Bacteria;D_1__Proteobacteria;D_2__Gammaproteobacteria;D_3__Enterobacteriales;D_4__Enterobacteriaceae;D_4__Enterobacteriaceae_unclassified;D_4__Enterobacteriaceae_unclassified	0.300481	0.583581	0.91867	1	0.000308121	0.00562199
L7	D_0__Bacteria;D_1__Firmicutes;D_2__Clostridia;D_3__Clostridiales;D_4__Ruminococcaceae;D_4__Ruminococcaceae_unclassified;D_4__Ruminococcaceae_unclassified	0.226679	0.633997	0.994825	1	0.00368769	0.00392516
L7	D_0__Bacteria;D_1__Bacteroidetes;D_2__Bacteroidia;D_3__Bacteroidales;D_4__Bacteroidaceae;D_5__Bacteroides;D_6__Bacteroides dorei	0.213608	0.643954	1	1	5.00379e-05	4.69517e-05
L7	D_0__Bacteria;D_1__Firmicutes;D_2__Clostridia;D_3__Clostridiales;D_4__Ruminococcaceae;D_5__Anaerotruncus;D_6__uncultured bacterium	0.213608	0.643954	1	1	0.000128045	8.19257e-05
L7	D_0__Bacteria;D_1__Firmicutes;D_2__Clostridia;D_3__Clostridiales;D_4__Lachnospiraceae;D_5__Lachnospiraceae UCG-006;D_6__Clostridium sp. ASF502	0.192308	0.661003	1	1	0.000321545	0.000558772
L7	D_0__Bacteria;D_1__Bacteroidetes;D_2__Bacteroidia;D_3__Bacteroidales;D_4__Muribaculaceae;D_5__uncultured bacterium;D_6__uncultured bacterium	0.176471	0.674424	1	1	0.267383	0.277579
L7	D_0__Bacteria;D_1__Firmicutes;D_2__Clostridia;D_3__Clostridiales;D_4__Lachnospiraceae;D_5__Lachnospiraceae NK4A136 group;D_6__uncultured bacterium	0.176471	0.674424	1	1	0.0307048	0.0318027
L7	D_0__Bacteria;D_1__Firmicutes;D_2__Clostridia;D_3__Clostridiales;D_4__Lachnospiraceae;D_5__uncultured;D_6__uncultured Clostridiales bacterium	0.146739	0.701671	1	1	0.000227814	0.000261508
L7	D_0__Bacteria;D_1__Firmicutes;D_2__Clostridia;D_3__Clostridiales;D_4__Ruminococcaceae;D_5__Faecalibacterium;D_6__uncultured bacterium	0.146739	0.701671	1	1	0.000178925	0.000505212
L7	D_0__Bacteria;D_1__Firmicutes;D_2__Clostridia;D_3__Clostridiales;D_4__Lachnospiraceae;D_4__Lachnospiraceae_unclassified;D_4__Lachnospiraceae_unclassified	0.0992647	0.752714	1	1	0.0092489	0.0133388
L7	D_0__Bacteria;D_1__Firmicutes;D_2__Clostridia;D_3__Clostridiales;D_4__Family XIII;D_5__[Eubacterium] nodatum group;D_6__uncultured bacterium	0.0652174	0.798432	1	1	0.000197421	0.000195123
L7	D_0__Bacteria;D_1__Bacteroidetes;D_2__Bacteroidia;D_3__Bacteroidales;D_4__Rikenellaceae;D_5__Alistipes;D_6__uncultured bacterium	0.0441176	0.833635	1	1	0.0184922	0.0182243
L7	D_0__Bacteria;D_1__Firmicutes;D_2__Clostridia;D_3__Clostridiales;D_4__Lachnospiraceae;D_5__Blautia;D_6__Lachnospiraceae bacterium 28-4	0.0441176	0.833635	1	1	0.0083606	0.00687467
L7	D_0__Bacteria;D_1__Firmicutes;D_2__Clostridia;D_3__Clostridiales;D_4__Ruminococcaceae;D_5__Ruminiclostridium 9;D_6__uncultured bacterium	0.0441176	0.833635	1	1	0.0143233	0.0104078
L7	D_0__Bacteria;D_1__Firmicutes;D_2__Clostridia;D_3__Clostridiales;D_4__Lachnospiraceae;D_5__Lachnoclostridium;D_6__uncultured organism	0.0248527	0.874735	1	1	0.00155609	0.00190469
L7	D_0__Bacteria;D_1__Firmicutes;D_2__Clostridia;D_3__Clostridiales;D_4__Family XI;D_5__Ezakiella;D_6__Tissierellia bacterium S7-1-4	0.0163043	0.898396	1	1	7.03471e-05	0.000396645
L7	D_0__Bacteria;D_1__Firmicutes;D_2__Clostridia;D_3__Clostridiales;D_4__Lachnospiraceae;D_5__GCA-900066575;D_6__uncultured bacterium	0.0110947	0.916113	1	1	0.00283731	0.00223594
L7	D_0__Bacteria;D_1__Deferribacteres;D_2__Deferribacteres;D_3__Deferribacterales;D_4__Deferribacteraceae;D_5__Mucispirillum;D_6__Mucispirillum schaedleri ASF457	0.00833333	0.927264	1	1	1.03832e-05	1.25609e-05
L7	D_0__Bacteria;D_1__Firmicutes;D_2__Bacilli;D_3__Lactobacillales;D_4__Streptococcaceae;D_5__Streptococcus;D_5__Streptococcus_unclassified	0.00833333	0.927264	1	1	0.000432634	2.51218e-05
L7	D_0__Bacteria;D_1__Firmicutes;D_2__Clostridia;D_3__Clostridiales;D_4__Family XIII;D_5__Anaerovorax;D_6__uncultured bacterium	0.00833333	0.927264	1	1	2.42275e-05	1.48956e-05
L7	D_0__Bacteria;D_1__Firmicutes;D_2__Clostridia;D_3__Clostridiales;D_4__Lachnospiraceae;D_5__Lachnospiraceae NK4A136 group;D_6__Lachnospiraceae bacterium A4	0.00833333	0.927264	1	1	7.84109e-06	0.000100545
L7	D_0__Bacteria;D_1__Firmicutes;D_2__Erysipelotrichia;D_3__Erysipelotrichales;D_4__Erysipelotrichaceae;D_4__Erysipelotrichaceae_unclassified;D_4__Erysipelotrichaceae_unclassified	0.00833333	0.927264	1	1	1.42926e-05	5.65241e-05
L7	D_0__Bacteria;D_1__Firmicutes;D_2__Erysipelotrichia;D_3__Erysipelotrichales;D_4__Erysipelotrichaceae;D_5__Dubosiella;D_6__Dubosiella newyorkensis	0.00833333	0.927264	1	1	2.00096e-05	0.000881248
L7	D_0__Bacteria;D_1__Fusobacteria;D_2__Fusobacteriia;D_3__Fusobacteriales;D_4__Fusobacteriaceae;D_5__Fusobacterium;D_6__uncultured bacterium	0.00833333	0.927264	1	1	0.000123625	1.11717e-05
L7	D_0__Bacteria;D_1__Proteobacteria;D_2__Alphaproteobacteria;D_3__Rhodobacterales;D_4__Rhodobacteraceae;D_4__Rhodobacteraceae_unclassified;D_4__Rhodobacteraceae_unclassified	0.00833333	0.927264	1	1	1.29052e-05	0.00168304
L7	D_0__Bacteria;D_1__Proteobacteria;D_2__Gammaproteobacteria;D_3__Pseudomonadales;D_4__Pseudomonadaceae;D_5__Pseudomonas;D_6__Pseudomonas poae	0.00833333	0.927264	1	1	4.15328e-05	0.000364779
L7	D_0__Bacteria;D_1__Firmicutes;D_2__Clostridia;D_3__Clostridiales;D_4__Ruminococcaceae;D_5__GCA-900066225;D_5__GCA-900066225_unclassified	0.00290698	0.957002	1	1	0.000322186	0.000272003
L7	D_0__Bacteria;D_1__Firmicutes;D_2__Clostridia;D_3__Clostridiales;D_4__Ruminococcaceae;D_5__Intestinimonas;D_6__uncultured bacterium	0.00276141	0.958091	1	1	0.00422514	0.00544769
L7	D_0__Bacteria;D_1__Firmicutes;D_2__Clostridia;D_3__Clostridiales;D_4__Clostridiales vadinBB60 group;D_5__uncultured bacterium;D_6__uncultured bacterium	0	1	1	1	0.00764721	0.00812669
L7	D_0__Bacteria;D_1__Firmicutes;D_2__Clostridia;D_3__Clostridiales;D_4__Ruminococcaceae;D_5__Ruminiclostridium;D_6__uncultured bacterium	0	1	1	1	0.0151084	0.0109918
L7	D_0__Bacteria;D_1__Firmicutes;D_2__Clostridia;D_3__Clostridiales;D_4__Ruminococcaceae;D_5__Ruminococcaceae UCG-013;D_6__uncultured bacterium	0	1	1	1	0.000300948	0.000567678
L7	D_0__Bacteria;D_1__Verrucomicrobia;D_2__Verrucomicrobiae;D_3__Verrucomicrobiales;D_4__Akkermansiaceae;D_5__Akkermansia;D_6__unidentified	0	1	1	1	7.85835e-05	7.548e-05
L7	D_0__Archaea;D_1__Euryarchaeota;D_2__Methanobacteria;D_3__Methanobacteriales;D_4__Methanobacteriaceae;D_5__Methanobrevibacter;D_6__uncultured archaeon	nan	nan	1	nan	0	0
L7	D_0__Bacteria;D_1__Actinobacteria;D_2__Actinobacteria;D_3__Micrococcales;D_4__Microbacteriaceae;D_5__Leucobacter;D_5__Leucobacter_unclassified	nan	nan	1	nan	0	0
L7	D_0__Bacteria;D_1__Actinobacteria;D_2__Actinobacteria;D_3__Micrococcales;D_4__Micrococcaceae;D_5__Kocuria;D_5__Kocuria_unclassified	nan	nan	1	nan	0	0
L7	D_0__Bacteria;D_1__Actinobacteria;D_2__Actinobacteria;D_3__Micrococcales;D_4__Micrococcaceae;D_5__Kocuria;D_6__Kocuria carniphila	nan	nan	1	nan	0	0
L7	D_0__Bacteria;D_1__Actinobacteria;D_2__Actinobacteria;D_3__Micromonosporales;D_4__Micromonosporaceae;D_4__Micromonosporaceae_unclassified;D_4__Micromonosporaceae_unclassified	nan	nan	1	nan	0	0
L7	D_0__Bacteria;D_1__Actinobacteria;D_2__Actinobacteria;D_3__PeM15;D_4__uncultured bacterium;D_5__uncultured bacterium;D_6__uncultured bacterium	nan	nan	1	nan	0	0
L7	D_0__Bacteria;D_1__Actinobacteria;D_2__Actinobacteria;D_3__Propionibacteriales;D_4__Propionibacteriaceae;D_5__Cutibacterium;D_6__uncultured Propionibacterium sp.	nan	nan	1	nan	0	0
L7	D_0__Bacteria;D_1__Actinobacteria;D_2__Coriobacteriia;D_3__Coriobacteriales;D_4__Coriobacteriales Incertae Sedis;D_5__uncultured;D_6__uncultured bacterium	nan	nan	1	nan	0	0
L7	D_0__Bacteria;D_1__Actinobacteria;D_2__Coriobacteriia;D_3__Coriobacteriales;D_4__Eggerthellaceae;D_5__Slackia;D_6__Slackia sp. NATTS	nan	nan	1	nan	0	0
L7	D_0__Bacteria;D_1__Bacteroidetes;D_2__Bacteroidia;D_3__Bacteroidales;D_4__Bacteroidaceae;D_5__Bacteroides;D_6__Bacteroides acidifaciens	nan	nan	1	nan	0	0
L7	D_0__Bacteria;D_1__Bacteroidetes;D_2__Bacteroidia;D_3__Bacteroidales;D_4__Bacteroidaceae;D_5__Bacteroides;D_6__Bacteroides acidifaciens JCM 10556	nan	nan	1	nan	0	0
L7	D_0__Bacteria;D_1__Bacteroidetes;D_2__Bacteroidia;D_3__Bacteroidales;D_4__Bacteroidaceae;D_5__Bacteroides;D_6__Bacteroides fragilis	nan	nan	1	nan	0	0
L7	D_0__Bacteria;D_1__Bacteroidetes;D_2__Bacteroidia;D_3__Bacteroidales;D_4__Bacteroidaceae;D_5__Bacteroides;D_6__Bacteroides ovatus V975	nan	nan	1	nan	0	0
L7	D_0__Bacteria;D_1__Bacteroidetes;D_2__Bacteroidia;D_3__Bacteroidales;D_4__Bacteroidaceae;D_5__Bacteroides;D_6__uncultured bacterium	nan	nan	1	nan	0	0
L7	D_0__Bacteria;D_1__Bacteroidetes;D_2__Bacteroidia;D_3__Bacteroidales;D_4__Marinifilaceae;D_5__Odoribacter;D_6__gut metagenome	nan	nan	1	nan	0	0
L7	D_0__Bacteria;D_1__Bacteroidetes;D_2__Bacteroidia;D_3__Bacteroidales;D_4__Muribaculaceae;D_5__uncultured Porphyromonadaceae bacterium;D_6__uncultured Porphyromonadaceae bacterium	nan	nan	1	nan	0	0
L7	D_0__Bacteria;D_1__Bacteroidetes;D_2__Bacteroidia;D_3__Bacteroidales;D_4__Paludibacteraceae;D_5__F0058;D_6__uncultured bacterium	nan	nan	1	nan	0	0
L7	D_0__Bacteria;D_1__Bacteroidetes;D_2__Bacteroidia;D_3__Bacteroidales;D_4__Prevotellaceae;D_4__Prevotellaceae_unclassified;D_4__Prevotellaceae_unclassified	nan	nan	1	nan	0	0
L7	D_0__Bacteria;D_1__Bacteroidetes;D_2__Bacteroidia;D_3__Bacteroidales;D_4__Prevotellaceae;D_5__Alloprevotella;D_6__uncultured organism	nan	nan	1	nan	0	0
L7	D_0__Bacteria;D_1__Bacteroidetes;D_2__Bacteroidia;D_3__Bacteroidales;D_4__Prevotellaceae;D_5__Paraprevotella;D_6__gut metagenome	nan	nan	1	nan	0	0
L7	D_0__Bacteria;D_1__Bacteroidetes;D_2__Bacteroidia;D_3__Bacteroidales;D_4__Prevotellaceae;D_5__Prevotella 6;D_6__uncultured bacterium	nan	nan	1	nan	0	0
L7	D_0__Bacteria;D_1__Bacteroidetes;D_2__Bacteroidia;D_3__Bacteroidales;D_4__Rikenellaceae;D_5__Alistipes;D_6__Alistipes finegoldii	nan	nan	1	nan	0	0
L7	D_0__Bacteria;D_1__Bacteroidetes;D_2__Bacteroidia;D_3__Bacteroidales;D_4__Rikenellaceae;D_5__Rikenella;D_6__uncultured bacterium	nan	nan	1	nan	0	0
L7	D_0__Bacteria;D_1__Bacteroidetes;D_2__Bacteroidia;D_3__Bacteroidales;D_4__Rikenellaceae;D_5__Rikenellaceae RC9 gut group;D_5__Rikenellaceae_RC9_gut_group_unclassified	nan	nan	1	nan	0	0
L7	D_0__Bacteria;D_1__Bacteroidetes;D_2__Bacteroidia;D_3__Bacteroidales;D_4__Tannerellaceae;D_5__Tannerella;D_6__uncultured bacterium	nan	nan	1	nan	0	0
L7	D_0__Bacteria;D_1__Bacteroidetes;D_2__Bacteroidia;D_3__Flavobacteriales;D_4__Cryomorphaceae;D_5__uncultured;D_6__uncultured Flavobacteriia bacterium	nan	nan	1	nan	0	0
L7	D_0__Bacteria;D_1__Bacteroidetes;D_2__Bacteroidia;D_3__Flavobacteriales;D_4__Flavobacteriaceae;D_5__Capnocytophaga;D_6__uncultured bacterium	nan	nan	1	nan	0	0
L7	D_0__Bacteria;D_1__Bacteroidetes;D_2__Bacteroidia;D_3__Flavobacteriales;D_4__Flavobacteriaceae;D_5__NS5 marine group;D_6__uncultured bacterium HF0010_31F02	nan	nan	1	nan	0	0
L7	D_0__Bacteria;D_1__Cyanobacteria;D_2__Melainabacteria;D_3__Obscuribacterales;D_4__uncultured bacterium;D_5__uncultured bacterium;D_6__uncultured bacterium	nan	nan	1	nan	0	0
L7	D_0__Bacteria;D_1__Cyanobacteria;D_2__Oxyphotobacteria;D_3__Chloroplast;D_4__Nannochloropsis gaditana;D_5__Nannochloropsis gaditana;D_6__Nannochloropsis gaditana	nan	nan	1	nan	0	0
L7	D_0__Bacteria;D_1__Cyanobacteria;D_2__Oxyphotobacteria;D_3__Synechococcales;D_4__Cyanobiaceae;D_5__Prochlorococcus MIT9313;D_6__uncultured bacterium	nan	nan	1	nan	0	0
L7	D_0__Bacteria;D_1__Epsilonbacteraeota;D_2__Campylobacteria;D_3__Campylobacterales;D_4__Helicobacteraceae;D_5__Helicobacter;D_5__Helicobacter_unclassified	nan	nan	1	nan	0	0
L7	D_0__Bacteria;D_1__Epsilonbacteraeota;D_2__Campylobacteria;D_3__Campylobacterales;D_4__Helicobacteraceae;D_5__Helicobacter;D_6__Helicobacter sp. MIT 03-1616	nan	nan	1	nan	0	0
L7	D_0__Bacteria;D_1__Firmicutes;D_1__Firmicutes_unclassified;D_1__Firmicutes_unclassified;D_1__Firmicutes_unclassified;D_1__Firmicutes_unclassified;D_1__Firmicutes_unclassified	nan	nan	1	nan	0	0
L7	D_0__Bacteria;D_1__Firmicutes;D_2__Bacilli;D_2__Bacilli_unclassified;D_2__Bacilli_unclassified;D_2__Bacilli_unclassified;D_2__Bacilli_unclassified	nan	nan	1	nan	0	0
L7	D_0__Bacteria;D_1__Firmicutes;D_2__Bacilli;D_3__Bacillales;D_4__Listeriaceae;D_5__Listeria;D_6__Listeria monocytogenes	nan	nan	1	nan	0	0
L7	D_0__Bacteria;D_1__Firmicutes;D_2__Bacilli;D_3__Bacillales;D_4__Paenibacillaceae;D_5__Paenibacillus;D_6__Paenibacillus taiwanensis	nan	nan	1	nan	0	0
L7	D_0__Bacteria;D_1__Firmicutes;D_2__Bacilli;D_3__Bacillales;D_4__Staphylococcaceae;D_5__Staphylococcus;D_5__Staphylococcus_unclassified	nan	nan	1	nan	0	0
L7	D_0__Bacteria;D_1__Firmicutes;D_2__Bacilli;D_3__Lactobacillales;D_4__Aerococcaceae;D_5__Aerococcus;D_6__Aerococcus urinae ACS-120-V-Col10a	nan	nan	1	nan	0	0
L7	D_0__Bacteria;D_1__Firmicutes;D_2__Bacilli;D_3__Lactobacillales;D_4__Carnobacteriaceae;D_5__Granulicatella;D_6__uncultured bacterium	nan	nan	1	nan	0	0
L7	D_0__Bacteria;D_1__Firmicutes;D_2__Bacilli;D_3__Lactobacillales;D_4__Enterococcaceae;D_5__Enterococcus;D_6__Enterococcus casseliflavus	nan	nan	1	nan	0	0
L7	D_0__Bacteria;D_1__Firmicutes;D_2__Bacilli;D_3__Lactobacillales;D_4__Lactobacillaceae;D_5__Lactobacillus;D_6__Lactobacillus helveticus	nan	nan	1	nan	0	0
L7	D_0__Bacteria;D_1__Firmicutes;D_2__Bacilli;D_3__Lactobacillales;D_4__Streptococcaceae;D_5__Lactococcus;D_5__Lactococcus_unclassified	nan	nan	1	nan	0	0
L7	D_0__Bacteria;D_1__Firmicutes;D_2__Bacilli;D_3__Lactobacillales;D_4__Streptococcaceae;D_5__Lactococcus;D_6__Lactococcus sp. INT2	nan	nan	1	nan	0	0
L7	D_0__Bacteria;D_1__Firmicutes;D_2__Bacilli;D_3__Lactobacillales;D_4__Streptococcaceae;D_5__Streptococcus;D_6__Streptococcus danieliae	nan	nan	1	nan	0	0
L7	D_0__Bacteria;D_1__Firmicutes;D_2__Clostridia;D_3__Clostridiales;D_4__Christensenellaceae;D_5__Christensenellaceae R-7 group;D_6__Clostridiales bacterium Marseille-P2846	nan	nan	1	nan	0	0
L7	D_0__Bacteria;D_1__Firmicutes;D_2__Clostridia;D_3__Clostridiales;D_4__Clostridiaceae 1;D_5__Clostridium sensu stricto 1;D_6__Clostridium perfringens	nan	nan	1	nan	0	0
L7	D_0__Bacteria;D_1__Firmicutes;D_2__Clostridia;D_3__Clostridiales;D_4__Clostridiaceae 1;D_5__Clostridium sensu stricto 1;D_6__uncultured Firmicutes bacterium	nan	nan	1	nan	0	0
L7	D_0__Bacteria;D_1__Firmicutes;D_2__Clostridia;D_3__Clostridiales;D_4__Clostridiaceae 1;D_5__Clostridium sensu stricto 1;D_6__unidentified	nan	nan	1	nan	0	0
L7	D_0__Bacteria;D_1__Firmicutes;D_2__Clostridia;D_3__Clostridiales;D_4__Clostridiaceae 1;D_5__Clostridium sensu stricto 13;D_6__Clostridium sp. CL-6	nan	nan	1	nan	0	0
L7	D_0__Bacteria;D_1__Firmicutes;D_2__Clostridia;D_3__Clostridiales;D_4__Eubacteriaceae;D_5__Eubacterium;D_6__Eubacterium limosum KIST612	nan	nan	1	nan	0	0
L7	D_0__Bacteria;D_1__Firmicutes;D_2__Clostridia;D_3__Clostridiales;D_4__Family XI;D_5__Ezakiella;D_5__Ezakiella_unclassified	nan	nan	1	nan	0	0
L7	D_0__Bacteria;D_1__Firmicutes;D_2__Clostridia;D_3__Clostridiales;D_4__Family XI;D_5__Ezakiella;D_6__Fenollaria timonensis	nan	nan	1	nan	0	0
L7	D_0__Bacteria;D_1__Firmicutes;D_2__Clostridia;D_3__Clostridiales;D_4__Family XI;D_5__Parvimonas;D_6__uncultured bacterium	nan	nan	1	nan	0	0
L7	D_0__Bacteria;D_1__Firmicutes;D_2__Clostridia;D_3__Clostridiales;D_4__Family XI;D_5__Peptoniphilus;D_6__Clostridiales bacterium SIT11	nan	nan	1	nan	0	0
L7	D_0__Bacteria;D_1__Firmicutes;D_2__Clostridia;D_3__Clostridiales;D_4__Family XI;D_5__Peptoniphilus;D_6__Peptoniphilus rhinitidis 1-13	nan	nan	1	nan	0	0
L7	D_0__Bacteria;D_1__Firmicutes;D_2__Clostridia;D_3__Clostridiales;D_4__Family XIII;D_5__Family XIII AD3011 group;D_6__metagenome	nan	nan	1	nan	0	0
L7	D_0__Bacteria;D_1__Firmicutes;D_2__Clostridia;D_3__Clostridiales;D_4__Lachnospiraceae;D_5__ASF356;D_6__Clostridium sp. ASF356	nan	nan	1	nan	0	0
L7	D_0__Bacteria;D_1__Firmicutes;D_2__Clostridia;D_3__Clostridiales;D_4__Lachnospiraceae;D_5__Anaerosporobacter;D_6__uncultured bacterium	nan	nan	1	nan	0	0
L7	D_0__Bacteria;D_1__Firmicutes;D_2__Clostridia;D_3__Clostridiales;D_4__Lachnospiraceae;D_5__Anaerostipes;D_6__uncultured bacterium	nan	nan	1	nan	0	0
L7	D_0__Bacteria;D_1__Firmicutes;D_2__Clostridia;D_3__Clostridiales;D_4__Lachnospiraceae;D_5__Anaerostipes;D_6__uncultured organism	nan	nan	1	nan	0	0
L7	D_0__Bacteria;D_1__Firmicutes;D_2__Clostridia;D_3__Clostridiales;D_4__Lachnospiraceae;D_5__Blautia;D_6__uncultured bacterium	nan	nan	1	nan	0	0
L7	D_0__Bacteria;D_1__Firmicutes;D_2__Clostridia;D_3__Clostridiales;D_4__Lachnospiraceae;D_5__Cellulosilyticum;D_6__Clostridium lentocellum DSM 5427	nan	nan	1	nan	0	0
L7	D_0__Bacteria;D_1__Firmicutes;D_2__Clostridia;D_3__Clostridiales;D_4__Lachnospiraceae;D_5__Coprococcus 2;D_6__uncultured bacterium	nan	nan	1	nan	0	0
L7	D_0__Bacteria;D_1__Firmicutes;D_2__Clostridia;D_3__Clostridiales;D_4__Lachnospiraceae;D_5__Lachnoclostridium;D_5__Lachnoclostridium_unclassified	nan	nan	1	nan	0	0
L7	D_0__Bacteria;D_1__Firmicutes;D_2__Clostridia;D_3__Clostridiales;D_4__Lachnospiraceae;D_5__Lachnospira;D_6__uncultured bacterium	nan	nan	1	nan	0	0
L7	D_0__Bacteria;D_1__Firmicutes;D_2__Clostridia;D_3__Clostridiales;D_4__Lachnospiraceae;D_5__Lachnospiraceae FCS020 group;D_6__uncultured bacterium	nan	nan	1	nan	0	0
L7	D_0__Bacteria;D_1__Firmicutes;D_2__Clostridia;D_3__Clostridiales;D_4__Lachnospiraceae;D_5__Lachnospiraceae NK4A136 group;D_6__Clostridiales bacterium CIEAF 020	nan	nan	1	nan	0	0
L7	D_0__Bacteria;D_1__Firmicutes;D_2__Clostridia;D_3__Clostridiales;D_4__Lachnospiraceae;D_5__Lachnospiraceae NK4A136 group;D_6__Lachnospiraceae bacterium 10-1	nan	nan	1	nan	0	0
L7	D_0__Bacteria;D_1__Firmicutes;D_2__Clostridia;D_3__Clostridiales;D_4__Lachnospiraceae;D_5__Lachnospiraceae UCG-006;D_5__Lachnospiraceae_UCG-006_unclassified	nan	nan	1	nan	0	0
L7	D_0__Bacteria;D_1__Firmicutes;D_2__Clostridia;D_3__Clostridiales;D_4__Lachnospiraceae;D_5__Lachnospiraceae UCG-010;D_6__uncultured bacterium	nan	nan	1	nan	0	0
L7	D_0__Bacteria;D_1__Firmicutes;D_2__Clostridia;D_3__Clostridiales;D_4__Lachnospiraceae;D_5__Oribacterium;D_6__uncultured bacterium	nan	nan	1	nan	0	0
L7	D_0__Bacteria;D_1__Firmicutes;D_2__Clostridia;D_3__Clostridiales;D_4__Lachnospiraceae;D_5__Roseburia;D_6__Eubacterium plexicaudatum ASF492	nan	nan	1	nan	0	0
L7	D_0__Bacteria;D_1__Firmicutes;D_2__Clostridia;D_3__Clostridiales;D_4__Lachnospiraceae;D_5__Roseburia;D_6__metagenome	nan	nan	1	nan	0	0
L7	D_0__Bacteria;D_1__Firmicutes;D_2__Clostridia;D_3__Clostridiales;D_4__Lachnospiraceae;D_5__[Eubacterium] hallii group;D_6__uncultured organism	nan	nan	1	nan	0	0
L7	D_0__Bacteria;D_1__Firmicutes;D_2__Clostridia;D_3__Clostridiales;D_4__Lachnospiraceae;D_5__[Ruminococcus] gauvreauii group;D_5__[Ruminococcus]_gauvreauii_group_unclassified	nan	nan	1	nan	0	0
L7	D_0__Bacteria;D_1__Firmicutes;D_2__Clostridia;D_3__Clostridiales;D_4__Lachnospiraceae;D_5__uncultured;D_6__Clostridium sp. Clone-33	nan	nan	1	nan	0	0
L7	D_0__Bacteria;D_1__Firmicutes;D_2__Clostridia;D_3__Clostridiales;D_4__Lachnospiraceae;D_5__uncultured;D_6__Clostridium sp. Culture-27	nan	nan	1	nan	0	0
L7	D_0__Bacteria;D_1__Firmicutes;D_2__Clostridia;D_3__Clostridiales;D_4__Peptococcaceae;D_5__uncultured;D_5__uncultured_unclassified	nan	nan	1	nan	0	0
L7	D_0__Bacteria;D_1__Firmicutes;D_2__Clostridia;D_3__Clostridiales;D_4__Peptostreptococcaceae;D_5__Romboutsia;D_5__Romboutsia_unclassified	nan	nan	1	nan	0	0
L7	D_0__Bacteria;D_1__Firmicutes;D_2__Clostridia;D_3__Clostridiales;D_4__Peptostreptococcaceae;D_5__Terrisporobacter;D_5__Terrisporobacter_unclassified	nan	nan	1	nan	0	0
L7	D_0__Bacteria;D_1__Firmicutes;D_2__Clostridia;D_3__Clostridiales;D_4__Peptostreptococcaceae;D_5__Terrisporobacter;D_6__uncultured bacterium	nan	nan	1	nan	0	0
L7	D_0__Bacteria;D_1__Firmicutes;D_2__Clostridia;D_3__Clostridiales;D_4__Peptostreptococcaceae;D_5__uncultured;D_5__uncultured_unclassified	nan	nan	1	nan	0	0
L7	D_0__Bacteria;D_1__Firmicutes;D_2__Clostridia;D_3__Clostridiales;D_4__Ruminococcaceae;D_5__Butyricicoccus;D_6__Butyricicoccus sp. N15.MGS-46	nan	nan	1	nan	0	0
L7	D_0__Bacteria;D_1__Firmicutes;D_2__Clostridia;D_3__Clostridiales;D_4__Ruminococcaceae;D_5__Flavonifractor;D_6__uncultured bacterium	nan	nan	1	nan	0	0
L7	D_0__Bacteria;D_1__Firmicutes;D_2__Clostridia;D_3__Clostridiales;D_4__Ruminococcaceae;D_5__Negativibacillus;D_6__uncultured bacterium	nan	nan	1	nan	0	0
L7	D_0__Bacteria;D_1__Firmicutes;D_2__Clostridia;D_3__Clostridiales;D_4__Ruminococcaceae;D_5__Ruminiclostridium 5;D_6__uncultured organism	nan	nan	1	nan	0	0
L7	D_0__Bacteria;D_1__Firmicutes;D_2__Clostridia;D_3__Clostridiales;D_4__Ruminococcaceae;D_5__Ruminiclostridium 6;D_6__uncultured bacterium	nan	nan	1	nan	0	0
L7	D_0__Bacteria;D_1__Firmicutes;D_2__Clostridia;D_3__Clostridiales;D_4__Ruminococcaceae;D_5__Ruminiclostridium 9;D_5__Ruminiclostridium_9_unclassified	nan	nan	1	nan	0	0
L7	D_0__Bacteria;D_1__Firmicutes;D_2__Clostridia;D_3__Clostridiales;D_4__Ruminococcaceae;D_5__Ruminococcaceae NK4A214 group;D_5__Ruminococcaceae_NK4A214_group_unclassified	nan	nan	1	nan	0	0
L7	D_0__Bacteria;D_1__Firmicutes;D_2__Clostridia;D_3__Clostridiales;D_4__Ruminococcaceae;D_5__Ruminococcaceae UCG-002;D_5__Ruminococcaceae_UCG-002_unclassified	nan	nan	1	nan	0	0
L7	D_0__Bacteria;D_1__Firmicutes;D_2__Clostridia;D_3__Clostridiales;D_4__Ruminococcaceae;D_5__Ruminococcaceae UCG-002;D_6__uncultured bacterium	nan	nan	1	nan	0	0
L7	D_0__Bacteria;D_1__Firmicutes;D_2__Clostridia;D_3__Clostridiales;D_4__Ruminococcaceae;D_5__Ruminococcaceae UCG-005;D_5__Ruminococcaceae_UCG-005_unclassified	nan	nan	1	nan	0	0
L7	D_0__Bacteria;D_1__Firmicutes;D_2__Clostridia;D_3__Clostridiales;D_4__Ruminococcaceae;D_5__Ruminococcaceae UCG-005;D_6__uncultured bacterium	nan	nan	1	nan	0	0
L7	D_0__Bacteria;D_1__Firmicutes;D_2__Clostridia;D_3__Clostridiales;D_4__Ruminococcaceae;D_5__Ruminococcaceae UCG-005;D_6__uncultured rumen bacterium	nan	nan	1	nan	0	0
L7	D_0__Bacteria;D_1__Firmicutes;D_2__Clostridia;D_3__Clostridiales;D_4__Ruminococcaceae;D_5__Ruminococcaceae UCG-008;D_6__uncultured bacterium	nan	nan	1	nan	0	0
L7	D_0__Bacteria;D_1__Firmicutes;D_2__Clostridia;D_3__Clostridiales;D_4__Ruminococcaceae;D_5__Ruminococcaceae UCG-009;D_6__unidentified	nan	nan	1	nan	0	0
L7	D_0__Bacteria;D_1__Firmicutes;D_2__Clostridia;D_3__Clostridiales;D_4__Ruminococcaceae;D_5__Ruminococcaceae UCG-010;D_5__Ruminococcaceae_UCG-010_unclassified	nan	nan	1	nan	0	0
L7	D_0__Bacteria;D_1__Firmicutes;D_2__Clostridia;D_3__Clostridiales;D_4__Ruminococcaceae;D_5__Ruminococcaceae UCG-014;D_6__uncultured organism	nan	nan	1	nan	0	0
L7	D_0__Bacteria;D_1__Firmicutes;D_2__Clostridia;D_3__Clostridiales;D_4__Ruminococcaceae;D_5__UBA1819;D_6__uncultured organism	nan	nan	1	nan	0	0
L7	D_0__Bacteria;D_1__Firmicutes;D_2__Clostridia;D_3__Clostridiales;D_4__Ruminococcaceae;D_5__[Eubacterium] coprostanoligenes group;D_6__metagenome	nan	nan	1	nan	0	0
L7	D_0__Bacteria;D_1__Firmicutes;D_2__Clostridia;D_3__Clostridiales;D_4__Ruminococcaceae;D_5__uncultured bacterium;D_6__uncultured bacterium	nan	nan	1	nan	0	0
L7	D_0__Bacteria;D_1__Firmicutes;D_2__Erysipelotrichia;D_3__Erysipelotrichales;D_4__Erysipelotrichaceae;D_5__Dubosiella;D_6__Firmicutes bacterium M10-2	nan	nan	1	nan	0	0
L7	D_0__Bacteria;D_1__Firmicutes;D_2__Erysipelotrichia;D_3__Erysipelotrichales;D_4__Erysipelotrichaceae;D_5__Erysipelatoclostridium;D_6__uncultured bacterium	nan	nan	1	nan	0	0
L7	D_0__Bacteria;D_1__Firmicutes;D_2__Erysipelotrichia;D_3__Erysipelotrichales;D_4__Erysipelotrichaceae;D_5__Faecalibaculum;D_5__Faecalibaculum_unclassified	nan	nan	1	nan	0	0
L7	D_0__Bacteria;D_1__Firmicutes;D_2__Erysipelotrichia;D_3__Erysipelotrichales;D_4__Erysipelotrichaceae;D_5__Solobacterium;D_6__metagenome	nan	nan	1	nan	0	0
L7	D_0__Bacteria;D_1__Firmicutes;D_2__Erysipelotrichia;D_3__Erysipelotrichales;D_4__Erysipelotrichaceae;D_5__Solobacterium;D_6__uncultured bacterium	nan	nan	1	nan	0	0
L7	D_0__Bacteria;D_1__Firmicutes;D_2__Erysipelotrichia;D_3__Erysipelotrichales;D_4__Erysipelotrichaceae;D_5__Turicibacter;D_5__Turicibacter_unclassified	nan	nan	1	nan	0	0
L7	D_0__Bacteria;D_1__Firmicutes;D_2__Erysipelotrichia;D_3__Erysipelotrichales;D_4__Erysipelotrichaceae;D_5__uncultured;D_6__uncultured bacterium	nan	nan	1	nan	0	0
L7	D_0__Bacteria;D_1__Firmicutes;D_2__Erysipelotrichia;D_3__Erysipelotrichales;D_4__Erysipelotrichaceae;D_5__uncultured bacterium;D_6__uncultured bacterium	nan	nan	1	nan	0	0
L7	D_0__Bacteria;D_1__Firmicutes;D_2__Negativicutes;D_3__Selenomonadales;D_4__Acidaminococcaceae;D_5__Phascolarctobacterium;D_6__uncultured organism	nan	nan	1	nan	0	0
L7	D_0__Bacteria;D_1__Firmicutes;D_2__Negativicutes;D_3__Selenomonadales;D_4__Veillonellaceae;D_5__Anaeroglobus;D_6__uncultured bacterium	nan	nan	1	nan	0	0
L7	D_0__Bacteria;D_1__Firmicutes;D_2__Negativicutes;D_3__Selenomonadales;D_4__Veillonellaceae;D_5__Dialister;D_5__Dialister_unclassified	nan	nan	1	nan	0	0
L7	D_0__Bacteria;D_1__Firmicutes;D_2__Negativicutes;D_3__Selenomonadales;D_4__Veillonellaceae;D_5__Selenomonas 3;D_6__uncultured Selenomonas sp.	nan	nan	1	nan	0	0
L7	D_0__Bacteria;D_1__Firmicutes;D_2__Negativicutes;D_3__Selenomonadales;D_4__Veillonellaceae;D_5__Veillonella;D_6__uncultured Veillonella sp.	nan	nan	1	nan	0	0
L7	D_0__Bacteria;D_1__Firmicutes;D_2__Negativicutes;D_3__Selenomonadales;D_4__Veillonellaceae;D_5__Veillonella;D_6__unidentified	nan	nan	1	nan	0	0
L7	D_0__Bacteria;D_1__Proteobacteria;D_2__Alphaproteobacteria;D_3__Acetobacterales;D_4__Acetobacteraceae;D_5__Acetobacter;D_5__Acetobacter_unclassified	nan	nan	1	nan	0	0
L7	D_0__Bacteria;D_1__Proteobacteria;D_2__Alphaproteobacteria;D_3__Azospirillales;D_4__Azospirillaceae;D_5__Nitrospirillum;D_6__Rhodospirillaceae bacterium IA_FO_10	nan	nan	1	nan	0	0
L7	D_0__Bacteria;D_1__Proteobacteria;D_2__Alphaproteobacteria;D_3__Rhizobiales;D_4__Rhizobiaceae;D_5__Hoeflea;D_5__Hoeflea_unclassified	nan	nan	1	nan	0	0
L7	D_0__Bacteria;D_1__Proteobacteria;D_2__Alphaproteobacteria;D_3__Rhizobiales;D_4__Rhizobiaceae;D_5__Phyllobacterium;D_6__uncultured bacterium	nan	nan	1	nan	0	0
L7	D_0__Bacteria;D_1__Proteobacteria;D_2__Alphaproteobacteria;D_3__Rhizobiales;D_4__Xanthobacteraceae;D_5__Bradyrhizobium;D_6__Bradyrhizobium elkanii	nan	nan	1	nan	0	0
L7	D_0__Bacteria;D_1__Proteobacteria;D_2__Alphaproteobacteria;D_3__Rhodobacterales;D_4__Rhodobacteraceae;D_5__HIMB11;D_5__HIMB11_unclassified	nan	nan	1	nan	0	0
L7	D_0__Bacteria;D_1__Proteobacteria;D_2__Alphaproteobacteria;D_3__Rhodobacterales;D_4__Rhodobacteraceae;D_5__Paracoccus;D_5__Paracoccus_unclassified	nan	nan	1	nan	0	0
L7	D_0__Bacteria;D_1__Proteobacteria;D_2__Alphaproteobacteria;D_3__Rhodobacterales;D_4__Rhodobacteraceae;D_5__Paracoccus;D_6__uncultured bacterium	nan	nan	1	nan	0	0
L7	D_0__Bacteria;D_1__Proteobacteria;D_2__Alphaproteobacteria;D_3__Rickettsiales;D_4__Mitochondria;D_5__Gleditsia sinensis;D_6__Gleditsia sinensis	nan	nan	1	nan	0	0
L7	D_0__Bacteria;D_1__Proteobacteria;D_2__Alphaproteobacteria;D_3__Rickettsiales;D_4__uncultured;D_5__uncultured rumen bacterium;D_6__uncultured rumen bacterium	nan	nan	1	nan	0	0
L7	D_0__Bacteria;D_1__Proteobacteria;D_2__Alphaproteobacteria;D_3__SAR11 clade;D_4__Clade IV;D_5__uncultured bacterium;D_6__uncultured bacterium	nan	nan	1	nan	0	0
L7	D_0__Bacteria;D_1__Proteobacteria;D_2__Alphaproteobacteria;D_3__Sphingomonadales;D_4__Sphingomonadaceae;D_5__Sphingomonas;D_5__Sphingomonas_unclassified	nan	nan	1	nan	0	0
L7	D_0__Bacteria;D_1__Proteobacteria;D_2__Alphaproteobacteria;D_3__Sphingomonadales;D_4__Sphingomonadaceae;D_5__Sphingorhabdus;D_6__uncultured bacterium	nan	nan	1	nan	0	0
L7	D_0__Bacteria;D_1__Proteobacteria;D_2__Gammaproteobacteria;D_3__Alteromonadales;D_4__Marinobacteraceae;D_5__Marinobacter;D_6__Marinobacter adhaerens	nan	nan	1	nan	0	0
L7	D_0__Bacteria;D_1__Proteobacteria;D_2__Gammaproteobacteria;D_3__Betaproteobacteriales;D_4__Burkholderiaceae;D_5__Burkholderia-Caballeronia-Paraburkholderia;D_5__Burkholderia-Caballeronia-Paraburkholderia_unclassified	nan	nan	1	nan	0	0
L7	D_0__Bacteria;D_1__Proteobacteria;D_2__Gammaproteobacteria;D_3__Betaproteobacteriales;D_4__Burkholderiaceae;D_5__Burkholderia-Caballeronia-Paraburkholderia;D_6__uncultured Burkholderia sp.	nan	nan	1	nan	0	0
L7	D_0__Bacteria;D_1__Proteobacteria;D_2__Gammaproteobacteria;D_3__Betaproteobacteriales;D_4__Burkholderiaceae;D_5__Herbaspirillum;D_6__Herbaspirillum huttiense subsp. huttiense	nan	nan	1	nan	0	0
L7	D_0__Bacteria;D_1__Proteobacteria;D_2__Gammaproteobacteria;D_3__Betaproteobacteriales;D_4__Burkholderiaceae;D_5__Janthinobacterium;D_5__Janthinobacterium_unclassified	nan	nan	1	nan	0	0
L7	D_0__Bacteria;D_1__Proteobacteria;D_2__Gammaproteobacteria;D_3__Betaproteobacteriales;D_4__Burkholderiaceae;D_5__Parasutterella;D_5__Parasutterella_unclassified	nan	nan	1	nan	0	0
L7	D_0__Bacteria;D_1__Proteobacteria;D_2__Gammaproteobacteria;D_3__Betaproteobacteriales;D_4__Burkholderiaceae;D_5__Parasutterella;D_6__gut metagenome	nan	nan	1	nan	0	0
L7	D_0__Bacteria;D_1__Proteobacteria;D_2__Gammaproteobacteria;D_3__Enterobacteriales;D_4__Enterobacteriaceae;D_5__Enterobacter;D_5__Enterobacter_unclassified	nan	nan	1	nan	0	0
L7	D_0__Bacteria;D_1__Proteobacteria;D_2__Gammaproteobacteria;D_3__Pasteurellales;D_4__Pasteurellaceae;D_5__Haemophilus;D_6__uncultured bacterium	nan	nan	1	nan	0	0
L7	D_0__Bacteria;D_1__Proteobacteria;D_2__Gammaproteobacteria;D_3__Pseudomonadales;D_4__Moraxellaceae;D_5__Acinetobacter;D_6__Acinetobacter junii	nan	nan	1	nan	0	0
L7	D_0__Bacteria;D_1__Proteobacteria;D_2__Gammaproteobacteria;D_3__Pseudomonadales;D_4__Moraxellaceae;D_5__Alkanindiges;D_6__uncultured bacterium	nan	nan	1	nan	0	0
L7	D_0__Bacteria;D_1__Proteobacteria;D_2__Gammaproteobacteria;D_3__Pseudomonadales;D_4__Pseudomonadaceae;D_5__Pseudomonas;D_5__Pseudomonas_unclassified	nan	nan	1	nan	0	0
L7	D_0__Bacteria;D_1__Proteobacteria;D_2__Gammaproteobacteria;D_3__Pseudomonadales;D_4__Pseudomonadaceae;D_5__Pseudomonas;D_6__Pseudomonas fragi	nan	nan	1	nan	0	0
L7	D_0__Bacteria;D_1__Proteobacteria;D_2__Gammaproteobacteria;D_3__SAR86 clade;D_4__uncultured bacterium;D_5__uncultured bacterium;D_6__uncultured bacterium	nan	nan	1	nan	0	0
L7	D_0__Bacteria;D_1__Tenericutes;D_2__Mollicutes;D_3__Mollicutes RF39;D_4__unidentified;D_5__unidentified;D_6__unidentified	nan	nan	1	nan	0	0
L7	D_0__Bacteria;D_1__Tenericutes;D_2__Mollicutes;D_3__Mycoplasmatales;D_4__Mycoplasmataceae;D_5__Mycoplasma;D_6__Mycoplasma salivarium ATCC 23064	nan	nan	1	nan	0	0
L7	D_0__Bacteria;D_1__Verrucomicrobia;D_2__Verrucomicrobiae;D_3__Verrucomicrobiales;D_4__Akkermansiaceae;D_5__Akkermansia;D_5__Akkermansia_unclassified	nan	nan	1	nan	0	0
