# Supplementary material for: A novel combinatorial approach using sulforaphane- and withaferin A-rich extracts for prevention of estrogen receptor-negative breast cancer through epigenetic and gut microbial mechanisms
Source: Sci Rep. 2024 May 27;14:12091. doi: 10.1038/s41598-024-62084-1 (PMC11130158; doi:10.1038/s41598-024-62084-1)
Supplement: Supplementary file 2 — Supplementary Information 2. [file 41598_2024_62084_MOESM2_ESM.zip › Supplementary info files/Supplementary table S2.csv]

No.	Gene Id	baseMean	log2FoldChange	lfcSE	stat	pvalue	padj	FC	direction
1	Epha5	51.81891363	-9.105576203	1.585268991	-5.743868237	9.25E-09	5.20E-06	0.0018153	down
2	Gm14418	38.64116391	-8.681125055	1.597670743	-5.433613335	5.52E-08	2.35E-05	0.002436245	down
3	Soga3	157.505911	-8.291735914	1.22173568	-6.786849273	1.15E-11	1.54E-08	0.003191088	down
4	Prr27	29.40153361	-8.286628141	1.799351172	-4.605342343	4.12E-06	0.000725204	0.003202406	down
5	Clca3a2	1668.935694	-8.242760997	0.966088567	-8.532096618	1.44E-17	4.18E-14	0.003301275	down
6	Dpp10	228.86256	-7.833954117	0.750819673	-10.43386901	1.74E-25	1.51E-21	0.004382731	down
7	Rprm	65.60252815	-7.604214102	1.370914985	-5.546816678	2.91E-08	1.45E-05	0.005139294	down
8	Unc79	84.21259591	-7.376000841	1.057006146	-6.978200522	2.99E-12	4.74E-09	0.006020083	down
9	Slc26a7	28.06862026	-7.252204909	1.341407783	-5.406413321	6.43E-08	2.45E-05	0.006559471	down
10	Adcy8	76.87725458	-7.251486366	0.964668591	-7.517075224	5.60E-14	1.40E-10	0.006562738	down
11	9330159F19Rik	291.8627437	-7.21520162	2.120782833	-3.402140714	0.000668602	0.028225367	0.006729889	down
12	Wasf3	163.8773092	-7.164015609	1.255650685	-5.70542086	1.16E-08	6.32E-06	0.006972948	down
13	Pcdh9	126.8451983	-7.022426292	1.239982405	-5.663327369	1.48E-08	7.61E-06	0.007691996	down
14	Fabp7	23.61773879	-6.998830144	1.598698799	-4.377829112	1.20E-05	0.001699094	0.007818838	down
15	2310057J18Rik	103.4236918	-6.957615986	1.337774395	-5.200888887	1.98E-07	6.31E-05	0.008045423	down
16	Gm35082	95.64284274	-6.728597036	0.984619954	-6.833699651	8.28E-12	1.20E-08	0.009429539	down
17	Slc6a19	19.57214765	-6.722251655	1.824094541	-3.685253974	0.000228475	0.014142467	0.009471104	down
18	Clca3a1	651.0836228	-6.678194622	0.911560639	-7.32611122	2.37E-13	4.59E-10	0.009764794	down
19	Gm9655	153.1909137	-6.657243275	0.992025882	-6.710755636	1.94E-11	2.25E-08	0.009907637	down
20	Gabra4	57.50134054	-6.399947167	1.292744651	-4.950666137	7.40E-07	0.000171932	0.011841969	down
21	Lrrc9	26.76045116	-6.250629615	1.436918918	-4.350022494	1.36E-05	0.001913963	0.013133274	down
22	Grid1	51.86772586	-6.20195667	1.206325094	-5.141198423	2.73E-07	8.07E-05	0.013583917	down
23	Ptprt	129.7872003	-6.144120628	1.060900308	-5.791421285	6.98E-09	4.06E-06	0.014139544	down
24	Erfl	32.53193014	-6.024534089	1.577361535	-3.819374288	0.000133791	0.009719331	0.015361532	down
25	Cdhr2	21.81090558	-6.019334911	1.48119455	-4.063838144	4.83E-05	0.004599319	0.015416992	down
26	Gm35696	21.23816478	-5.966654111	1.411853702	-4.226113585	2.38E-05	0.002727224	0.015990356	down
27	Gm31560	51.99910886	-5.95277186	1.275679863	-4.666352456	3.07E-06	0.000587413	0.016144965	down
28	Nrxn1	246.6854123	-5.922318189	0.953116948	-6.213632233	5.18E-10	4.10E-07	0.01648939	down
29	Dpysl4	50.75151031	-5.920770132	1.452839109	-4.075310263	4.60E-05	0.004426471	0.016507093	down
30	Gm6878	19.68135665	-5.894152382	1.637067945	-3.600432346	0.000317688	0.017583806	0.016814476	down
31	Pnmal2	309.4366803	-5.892628516	1.15336287	-5.109084636	3.24E-07	9.10E-05	0.016832246	down
32	Otof	19.00740137	-5.838088415	1.570389791	-3.717604667	0.000201121	0.012797587	0.017480758	down
33	Grik2	40.31821784	-5.830746165	1.111195826	-5.247271479	1.54E-07	5.28E-05	0.017569949	down
34	Rlbp1	57.42065641	-5.787209747	0.946509012	-6.11426798	9.70E-10	7.35E-07	0.018108241	down
35	Spock3	96.71101509	-5.729031878	1.448056583	-3.956359127	7.61E-05	0.006504001	0.018853395	down
36	Cmtm5	26.41876352	-5.714483408	1.272595023	-4.490417851	7.11E-06	0.001087142	0.019044478	down
37	Gm14322	26.41595008	-5.708494581	1.343676853	-4.248413277	2.15E-05	0.002606653	0.019123699	down
38	Dok6	28.62237673	-5.708364011	1.489889655	-3.831400529	0.000127416	0.009347296	0.01912543	down
39	Igdcc3	25.31559759	-5.649676854	1.419560697	-3.979876921	6.90E-05	0.006041005	0.019919471	down
40	Mmp16	132.6179189	-5.593809807	0.871594218	-6.417906049	1.38E-10	1.15E-07	0.020705964	down
41	Mmp24	32.18293354	-5.549529904	1.373362757	-4.04083326	5.33E-05	0.004861866	0.021351335	down
42	Kndc1	67.60489864	-5.511382082	1.291716545	-4.266711689	1.98E-05	0.002418652	0.021923439	down
43	Slc35f1	68.64217855	-5.509761537	1.177127011	-4.680685676	2.86E-06	0.000553885	0.021948079	down
44	Tesc	628.3413728	-5.458456661	0.285831369	-19.09677262	2.69E-81	4.68E-77	0.022742637	down
45	Snph	271.2141303	-5.417351917	0.843934272	-6.419163312	1.37E-10	1.15E-07	0.023399931	down
46	Folr1	117.0687267	-5.403065633	0.804993902	-6.711933617	1.92E-11	2.25E-08	0.0236328	down
47	Ptgfr	56.32318112	-5.396860348	1.316494352	-4.099417775	4.14E-05	0.004079896	0.023734668	down
48	Elavl2	83.07671177	-5.372502854	1.082084544	-4.964956651	6.87E-07	0.000170028	0.02413879	down
49	Tub	108.6142816	-5.347160538	1.343429376	-3.980231961	6.88E-05	0.006041005	0.024566557	down
50	Zfp488	20.95835032	-5.307302874	1.392103314	-3.812434622	0.000137605	0.009954924	0.025254725	down
51	Rgs17	46.25543947	-5.294783467	1.462583819	-3.620157285	0.000294424	0.016775432	0.025474834	down
52	Ina	194.8279019	-5.288866591	1.238282025	-4.271132493	1.94E-05	0.002411018	0.025579527	down
53	Luzp2	101.1999942	-5.273224987	0.969957297	-5.436553758	5.43E-08	2.35E-05	0.025858368	down
54	Itih5l-ps	55.0499025	-5.23312981	1.117900371	-4.681213056	2.85E-06	0.000553885	0.026587099	down
55	Apba2	116.6430061	-5.229452816	1.255926048	-4.163822244	3.13E-05	0.003368225	0.026654948	down
56	D430019H16Rik	71.60410391	-5.228731863	1.358300051	-3.849467473	0.000118375	0.008819942	0.026668272	down
57	Kcna4	26.66879114	-5.223055176	1.245558942	-4.193342443	2.75E-05	0.003014106	0.026773412	down
58	Gm52669	104.1731471	-5.195177611	0.709043751	-7.327019814	2.35E-13	4.59E-10	0.027295792	down
59	Igsf21	65.18847391	-5.163947268	1.230225817	-4.197560477	2.70E-05	0.002977254	0.027893112	down
60	Tmem59l	188.1529843	-5.115453085	1.060192815	-4.825021461	1.40E-06	0.00030132	0.028846636	down
61	Hcn1	34.68911002	-5.114134921	1.262639721	-4.050351686	5.11E-05	0.00476812	0.028873005	down
62	Pm20d1	46.09583431	-5.103176188	1.228915244	-4.152585959	3.29E-05	0.003494859	0.02909316	down
63	Brinp1	121.1406008	-5.091991386	1.322598331	-3.849990784	0.000118122	0.008819942	0.029319587	down
64	Lrrn1	46.61614962	-5.061064232	1.096053329	-4.617534655	3.88E-06	0.000702733	0.029954899	down
65	Mat1a	38.42632931	-4.997331702	0.979590568	-5.101449389	3.37E-07	9.33E-05	0.031307851	down
66	Hoxa6	41.8123226	-4.987460965	1.425655833	-3.498362541	0.000468124	0.022239094	0.03152279	down
67	Pcnx2	56.58410763	-4.962239459	1.476480417	-3.360856942	0.000777011	0.031578507	0.032078723	down
68	Shc3	98.09911121	-4.953972085	1.409726541	-3.514136921	0.000441185	0.021744329	0.032263078	down
69	Rgs7	58.23036993	-4.914507916	1.189062962	-4.133093092	3.58E-05	0.003691537	0.0331578	down
70	Fmn2	78.54897527	-4.899925258	1.034072312	-4.738474478	2.15E-06	0.000446944	0.033494656	down
71	Ap3b2	136.4469212	-4.885807283	1.297380261	-3.76590228	0.000165949	0.011165626	0.033824038	down
72	Gria4	139.0208247	-4.86520034	0.980409835	-4.962414866	6.96E-07	0.000170028	0.034310636	down
73	Baiap3	152.7510255	-4.850103769	1.117106978	-4.341664555	1.41E-05	0.001972349	0.034671552	down
74	A2m	136.9155204	-4.829761455	1.175548438	-4.108517608	3.98E-05	0.003972878	0.035163891	down
75	Car6	235.3097117	-4.796948419	0.674844247	-7.108230445	1.18E-12	2.05E-09	0.035972833	down
76	Slitrk1	63.33616694	-4.775678513	1.440313471	-3.315721618	0.000914068	0.034346512	0.036507115	down
77	Nap1l2	79.94700594	-4.759877797	1.429920897	-3.328770009	0.000872304	0.033451362	0.036909147	down
78	Brinp2	65.81537389	-4.749336909	1.175872392	-4.038990066	5.37E-05	0.004874702	0.037179807	down
79	Hoxaas2	13.59661807	-4.739979623	1.419688767	-3.3387456	0.000841576	0.033121619	0.037421738	down
80	Col2a1	1312.755796	-4.727184876	1.024058558	-4.616127506	3.91E-06	0.000702733	0.037755094	down
81	Tspan8	285.5722151	-4.681188087	1.157745908	-4.043363968	5.27E-05	0.004834976	0.038978217	down
82	Gm46981	39.26342028	-4.663423772	1.032732188	-4.515617725	6.31E-06	0.00100065	0.039461134	down
83	Tcf15	16.83984831	-4.611141269	1.432258914	-3.219488617	0.001284195	0.043223808	0.040917413	down
84	Ntrk2	670.089046	-4.573785768	0.989659297	-4.621576114	3.81E-06	0.000698933	0.041990717	down
85	Gm40647	24.88095552	-4.57111626	1.130412747	-4.043758595	5.26E-05	0.004834976	0.042068487	down
86	Satb1	183.10888	-4.535962755	0.99305329	-4.567693194	4.93E-06	0.000826689	0.043106142	down
87	Tox3	36.13272521	-4.496680478	0.90900455	-4.946818447	7.54E-07	0.000173057	0.044295978	down
88	Syt13	438.807913	-4.481314417	0.827181972	-5.417567798	6.04E-08	2.45E-05	0.044770293	down
89	Ralyl	47.37290138	-4.463727446	1.27426083	-3.502993534	0.000460061	0.021975773	0.045319399	down
90	Zscan10	57.9390684	-4.425708881	1.236408617	-3.57948725	0.000344269	0.018765324	0.046529552	down
91	Brsk2	168.8460382	-4.398439916	1.252507547	-3.511707317	0.000445238	0.021744329	0.047417391	down
92	Cuzd1	85.40234498	-4.394542893	1.329389879	-3.30568403	0.000947449	0.034889844	0.047545648	down
93	Rorb	29.73809856	-4.382563256	1.158000459	-3.784595439	0.000153959	0.010651873	0.047942094	down
94	Clic6	241.1212458	-4.328883502	0.802806841	-5.392185622	6.96E-08	2.53E-05	0.049759524	down
95	Fstl4	75.17143204	-4.256946481	0.858248619	-4.960038835	7.05E-07	0.000170028	0.05230358	down
96	Sgip1	100.9975927	-4.25598724	1.210641794	-3.515480187	0.00043896	0.021742213	0.052338368	down
97	Cnmd	176.9895137	-4.24000725	0.941182009	-4.504981192	6.64E-06	0.001033317	0.052921316	down
98	Pcp4l1	58.8866837	-4.233301817	1.163145913	-3.639527741	0.000273139	0.0158739	0.053167859	down
99	Ncald	1293.92586	-4.23129309	0.426091405	-9.930482155	3.07E-23	1.78E-19	0.053241938	down
100	Cacng7	105.9616923	-4.231048053	1.096446795	-3.858872199	0.000113911	0.008634986	0.053250982	down
101	Itpr2	11388.65733	-4.219496692	0.891070622	-4.735311194	2.19E-06	0.000448632	0.053679063	down
102	Crmp1	200.4472624	-4.181677438	1.029000388	-4.063824937	4.83E-05	0.004599319	0.055104829	down
103	Akap12	1368.065446	-4.17605558	0.474785367	-8.795670354	1.42E-18	4.96E-15	0.055319979	down
104	Lrrc26	74.29727318	-4.150131499	0.767349722	-5.408396432	6.36E-08	2.45E-05	0.05632302	down
105	Sema3a	142.966555	-4.140774467	1.080845617	-3.8310508	0.000127597	0.009347296	0.056689507	down
106	St8sia1	255.5541901	-4.134190258	0.907059375	-4.557794528	5.17E-06	0.000850262	0.056948819	down
107	9430085M18Rik	15.97674871	-4.125035863	1.239871155	-3.326987523	0.000877903	0.033492865	0.057311328	down
108	Utf1	72.64077284	-4.093915058	1.231154227	-3.32526581	0.000883343	0.03361893	0.058561038	down
109	Kcnb1	167.5515199	-4.086988957	1.080818322	-3.781383859	0.000155959	0.010705294	0.058842854	down
110	Gjb1	80.79379714	-4.084317761	1.176191828	-3.472492889	0.000515649	0.023781416	0.058951905	down
111	Ptchd1	17.32769154	-4.060513008	1.252808854	-3.241127324	0.00119058	0.041350122	0.059932692	down
112	Ptprd	122.0048373	-4.058041722	1.066470438	-3.805114121	0.000141739	0.010127936	0.060035443	down
113	Col26a1	14.64768986	-4.039468494	1.183925813	-3.411927039	0.000645054	0.027430518	0.060813334	down
114	Elavl3	230.6124322	-4.025792663	1.141563518	-3.52656037	0.000420995	0.02127551	0.061392547	down
115	Nnat	504.0843254	-4.002307974	0.769000193	-5.204560428	1.94E-07	6.31E-05	0.062400095	down
116	Pacsin1	295.8487344	-4.000778948	1.006512322	-3.974893162	7.04E-05	0.006138066	0.062466264	down
117	Cyp2f2	49.79187817	-3.998833634	0.738506312	-5.414758909	6.14E-08	2.45E-05	0.062550549	down
118	Scgb2b27	45.11639422	-3.968397714	1.049238104	-3.782170794	0.000155467	0.010705294	0.06388417	down
119	Cdh10	29.29891492	-3.952805699	1.197500448	-3.300880351	0.00096382	0.035081832	0.064578346	down
120	Adgrf1	33.12346006	-3.925201511	1.152191857	-3.406725615	0.000657472	0.027822869	0.06582587	down
121	Foxi1	514.3154363	-3.915303407	1.043370422	-3.752553576	0.000175042	0.011473174	0.066279044	down
122	Etv1	1047.075547	-3.895683186	0.922759455	-4.221775418	2.42E-05	0.002744151	0.067186576	down
123	Elapor1	353.7109399	-3.895649917	0.705224056	-5.523988983	3.31E-08	1.55E-05	0.067188125	down
124	Gm35768	43.69491411	-3.881657601	1.107708314	-3.504223587	0.000457941	0.021975773	0.067842935	down
125	Gap43	176.1248152	-3.877006226	1.07558386	-3.604559692	0.000312683	0.017451049	0.06806202	down
126	Nrg1	211.6313224	-3.849716073	0.659962709	-5.833232728	5.44E-09	3.27E-06	0.069361741	down
127	Slc1a3	285.9047897	-3.848266821	0.89201484	-4.314128697	1.60E-05	0.002182557	0.069431453	down
128	Gm15050	24.70808449	-3.835720964	1.170111554	-3.278081436	0.001045152	0.037494304	0.070037871	down
129	Ogdhl	117.4522593	-3.832453669	1.060903425	-3.61244349	0.000303325	0.017170374	0.070196666	down
130	Gzmf	62.41435192	-3.814179412	1.044775713	-3.650715999	0.00026151	0.015351622	0.071091485	down
131	G0s2	208.1796067	-3.808060483	0.631255104	-6.032522287	1.61E-09	1.15E-06	0.071393647	down
132	Gcgr	47.79441191	-3.802470252	0.887274488	-4.285562475	1.82E-05	0.002340645	0.071670824	down
133	Wif1	84.88843912	-3.787905689	1.013722485	-3.736629841	0.000186503	0.011998829	0.072398033	down
134	1700048O20Rik	60.48436661	-3.777557963	1.032676132	-3.658027764	0.000254164	0.015214841	0.072919174	down
135	Ephx4	42.8165341	-3.770943222	1.135213308	-3.321792649	0.000894411	0.033826598	0.073254276	down
136	Fbxl7	96.00302068	-3.760589484	0.733657844	-5.125808328	2.96E-07	8.47E-05	0.073781888	down
137	Zfp641	96.58248644	-3.711016161	1.041042345	-3.56471202	0.000364256	0.019542719	0.076361213	down
138	Zfp354b	18.85741755	-3.694284849	0.985302527	-3.749391426	0.000177264	0.011575287	0.07725195	down
139	Tox2	229.2481315	-3.688027953	1.150337124	-3.206040972	0.001345748	0.044270039	0.077587715	down
140	Apoc1	379.4185627	-3.683775403	0.94517009	-3.897473526	9.72E-05	0.007703214	0.077816753	down
141	Sgsm1	224.5410001	-3.667111366	0.739998797	-4.955563956	7.21E-07	0.000170028	0.078720797	down
142	Shisa7	202.3578313	-3.65975542	0.614495542	-5.955707033	2.59E-09	1.74E-06	0.0791232	down
143	Gprin1	120.8608507	-3.624945257	0.913921595	-3.966363499	7.30E-05	0.006298829	0.081055548	down
144	Adcy1	414.8889584	-3.607332793	1.127899198	-3.198275873	0.00138252	0.045139004	0.082051141	down
145	Plekhd1	115.6419597	-3.596606889	0.691623964	-5.200234628	1.99E-07	6.31E-05	0.082663434	down
146	Gm32585	44.59568375	-3.589157813	0.923269349	-3.887443916	0.000101305	0.007842582	0.083091355	down
147	Astn2	41.01022073	-3.565069037	1.029354176	-3.463403674	0.000533388	0.02428097	0.084490384	down
148	Wnk2	712.6566908	-3.555720796	0.672392259	-5.288164388	1.24E-07	4.31E-05	0.085039634	down
149	Hoxa3	269.9629167	-3.55030276	0.854374458	-4.155441124	3.25E-05	0.003472673	0.085359601	down
150	Notum	115.6862332	-3.543011052	0.980116695	-3.614886952	0.000300479	0.017064646	0.08579212	down
151	Robo2	100.2515735	-3.529020754	0.826665451	-4.268982995	1.96E-05	0.002411018	0.086628122	down
152	Hoxa5	172.5943021	-3.515258929	0.861820684	-4.0788751	4.53E-05	0.004383366	0.087458418	down
153	Chp2	23.22606244	-3.507986721	1.106855764	-3.169325973	0.001527929	0.048085644	0.087900384	down
154	Gm11592	26.49152665	-3.505301825	0.845173246	-4.147435857	3.36E-05	0.003513498	0.088064121	down
155	Atp2a3	397.6421563	-3.502643313	0.771741533	-4.538622278	5.66E-06	0.000914094	0.08822655	down
156	Rassf9	36.21000942	-3.501111957	0.895910552	-3.907881149	9.31E-05	0.007480907	0.088320249	down
157	Syt6	22.22307945	-3.490895273	1.089733712	-3.203438816	0.001357969	0.044420615	0.088947923	down
158	Panx2	114.9816171	-3.482248867	0.910540717	-3.824374686	0.000131104	0.009564039	0.089482609	down
159	Ankrd45	39.6254212	-3.465760104	1.036766792	-3.342854082	0.000829215	0.032860353	0.090511185	down
160	Bend6	120.1794921	-3.465470683	0.950659079	-3.645334861	0.000267044	0.015571604	0.090529344	down
161	Gnao1	1250.296092	-3.457760656	0.735520011	-4.701110239	2.59E-06	0.000518542	0.091014445	down
162	Pde10a	103.4340388	-3.449876909	0.956817855	-3.605573299	0.000311465	0.017451049	0.091513164	down
163	Pcdh7	99.7744217	-3.435676968	1.064541531	-3.227377107	0.001249307	0.042542317	0.092418343	down
164	Hoxa2	183.8169743	-3.433082162	0.950853229	-3.610527951	0.000305574	0.017241712	0.092584715	down
165	Gm10384	57.37588997	-3.418493002	1.029792316	-3.319594592	0.000901483	0.034020235	0.093525721	down
166	Erich3	108.5930611	-3.41132808	0.723212134	-4.716912117	2.39E-06	0.000485445	0.093991358	down
167	Dlx4os	99.05348611	-3.404366722	0.684062612	-4.976688776	6.47E-07	0.000163437	0.094445985	down
168	C1qtnf4	205.8325596	-3.401865969	0.911319055	-3.732903368	0.000189285	0.012133044	0.094609839	down
169	LOC115490443	103.066053	-3.390316509	0.788224474	-4.301206855	1.70E-05	0.002226835	0.095370275	down
170	Thrb	53.15628649	-3.384858502	0.955742932	-3.541599302	0.000397709	0.020575842	0.095731764	down
171	Greb1	24.19369543	-3.363323147	0.920301201	-3.654589543	0.000257594	0.015328147	0.097171487	down
172	Cacna1h	52.87696061	-3.343317621	1.041163239	-3.211136827	0.00132211	0.043740004	0.098528328	down
173	Hoxa4	90.54044394	-3.335534764	0.997843218	-3.342744336	0.000829543	0.032860353	0.099061291	down
174	Tm7sf3	6355.141905	-3.332134911	0.734917024	-4.534028743	5.79E-06	0.000925641	0.099295014	down
175	Gm5454	59.14044949	-3.320520536	0.861519666	-3.854259709	0.00011608	0.008761301	0.100097612	down
176	Bcat1	310.6807847	-3.267786392	0.891297052	-3.666326938	0.000246059	0.015000154	0.103824124	down
177	Timd2	107.985788	-3.250477785	0.944722134	-3.44067072	0.000580274	0.025612864	0.105077247	down
178	Gm15704	83.42556454	-3.247418539	0.820431658	-3.958182874	7.55E-05	0.006486346	0.105300301	down
179	Otop1	17.65351547	-3.242488492	0.938755794	-3.454027674	0.000552281	0.024626634	0.105660753	down
180	Slc35d3	99.92067946	-3.240161646	0.607926072	-5.329861303	9.83E-08	3.50E-05	0.105831306	down
181	Tnfrsf19	82.48913479	-3.238557468	0.725481578	-4.464010622	8.04E-06	0.001209021	0.105949048	down
182	S100b	100.4058282	-3.235505072	0.751721005	-4.30413019	1.68E-05	0.002214285	0.106173448	down
183	Ptprn	591.7244716	-3.222358209	0.770678889	-4.181194341	2.90E-05	0.003159896	0.107145398	down
184	Syndig1	50.10139143	-3.219585412	0.912092078	-3.529890774	0.000415731	0.021131996	0.107351525	down
185	Hsd11b1	192.4197707	-3.205203811	0.932311258	-3.437911732	0.000586219	0.025744897	0.108427017	down
186	Agt	201.7783364	-3.200159916	0.852344486	-3.754538182	0.000173661	0.011473174	0.108806759	down
187	Sidt1	390.264675	-3.197971652	0.69189421	-4.62205292	3.80E-06	0.000698933	0.108971921	down
188	Fndc5	151.5758775	-3.170754179	0.735977088	-4.308224032	1.65E-05	0.002190297	0.111047269	down
189	Fam174b	205.5928673	-3.167371339	0.639170165	-4.955443033	7.22E-07	0.000170028	0.111307959	down
190	Nlgn3	89.68724431	-3.148410337	0.82877028	-3.798893872	0.000145343	0.010343104	0.112780509	down
191	Gm33771	42.96006151	-3.144229979	0.909291352	-3.457890557	0.000544422	0.024463934	0.113107776	down
192	Prss53	338.4317852	-3.119982243	0.691897254	-4.50931439	6.50E-06	0.001021557	0.115024872	down
193	Adam22	131.0192305	-3.118592159	0.853927511	-3.652057251	0.000260148	0.015351622	0.115135756	down
194	Ints13	15672.22978	-3.106576091	0.631977157	-4.915646165	8.85E-07	0.000200367	0.116098715	down
195	Cbs	129.0841832	-3.100518239	0.951500414	-3.2585569	0.001119804	0.039602	0.116587236	down
196	Med21	8958.436614	-3.097475693	0.513704943	-6.02967858	1.64E-09	1.15E-06	0.11683337	down
197	Ccser1	50.12239849	-3.086681025	0.700892347	-4.403930273	1.06E-05	0.001544554	0.117710831	down
198	Hs3st3b1	171.11834	-3.058669437	0.69374505	-4.408924342	1.04E-05	0.001522051	0.120018654	down
199	Foxc2	109.8141983	-3.035772339	0.547962904	-5.540105578	3.02E-08	1.46E-05	0.121938673	down
200	Chsy3	52.59878372	-3.010555114	0.600988467	-5.009339249	5.46E-07	0.000140037	0.124088806	down
201	Ddo	32.13324491	-3.004248324	0.856406037	-3.507971915	0.000451537	0.021807597	0.124632452	down
202	Gm973	44.58881881	-2.992404133	0.738392237	-4.05259425	5.07E-05	0.00474802	0.125659867	down
203	Arhgdig	99.68845122	-2.989703725	0.594885458	-5.025679628	5.02E-07	0.000130542	0.125895295	down
204	Rassf8	5493.00662	-2.974863541	0.83330631	-3.569952015	0.000357047	0.019332633	0.127196992	down
205	Ckb	1299.696445	-2.974548689	0.875423255	-3.397840611	0.0006792	0.028603498	0.127224754	down
206	Nptx2	79.76742707	-2.957015811	0.748705597	-3.949504079	7.83E-05	0.006628116	0.128780333	down
207	Gfra4	78.90482542	-2.934013843	0.669633187	-4.381523945	1.18E-05	0.001698141	0.13085003	down
208	Wnt6	179.0705259	-2.932941518	0.642556538	-4.564487864	5.01E-06	0.000831426	0.130947324	down
209	Gpm6b	222.97196	-2.930733102	0.905586869	-3.236280474	0.001210983	0.041808899	0.131147926	down
210	Slc5a5	49.98789016	-2.925751059	0.918437373	-3.185574919	0.001444667	0.046216088	0.131601601	down
211	Rbm20	44.88939025	-2.925513722	0.822973103	-3.554810858	0.000378251	0.020045008	0.131623252	down
212	Bhlha15	106.9988349	-2.924485311	0.454022078	-6.441284356	1.18E-10	1.15E-07	0.131717112	down
213	Papln	589.7226087	-2.907446907	0.685398538	-4.241980022	2.22E-05	0.002617035	0.133281929	down
214	Sytl3	57.66037022	-2.904838493	0.909663999	-3.193309284	0.001406522	0.045581251	0.133523123	down
215	Asphd2	79.42282666	-2.897727449	0.903508081	-3.207195941	0.001340357	0.044176028	0.134182883	down
216	Fgfr1op2	17700.44555	-2.890454629	0.561039085	-5.151966604	2.58E-07	7.75E-05	0.134861025	down
217	Olfm1	830.755581	-2.870393199	0.681755238	-4.210298709	2.55E-05	0.002832169	0.136749437	down
218	Acadsb	2455.423679	-2.865770317	0.815664232	-3.513419131	0.000442379	0.021744329	0.137188331	down
219	Atp1b2	344.7765403	-2.829767024	0.802146262	-3.527744449	0.000419117	0.021242144	0.140655023	down
220	Entpd3	99.92182964	-2.827575364	0.698344848	-4.048967174	5.14E-05	0.004770898	0.14086886	down
221	Grk3	241.3809311	-2.823430179	0.581611736	-4.854493137	1.21E-06	0.00026304	0.14127419	down
222	C2cd4b	22.48508532	-2.813213531	0.811865732	-3.465121659	0.000529992	0.024241441	0.142278194	down
223	Flvcr2	132.8555293	-2.771067955	0.502414359	-5.515503103	3.48E-08	1.55E-05	0.146495885	down
224	Cmas	11996.75258	-2.753289341	0.525460901	-5.239760629	1.61E-07	5.39E-05	0.148312352	down
225	Carmil3	107.4931704	-2.735578753	0.821851769	-3.328554923	0.000872978	0.033451362	0.150144262	down
226	St8sia2	34.25747687	-2.727008432	0.79407161	-3.434209707	0.000594284	0.026033532	0.151038848	down
227	Chst1	791.6680977	-2.7265495	0.636621861	-4.282839886	1.85E-05	0.00234829	0.151086902	down
228	Fzd9	116.4526929	-2.706129345	0.805466083	-3.359706142	0.000780254	0.031593871	0.153240618	down
229	Lef1	159.4798716	-2.701456468	0.684250762	-3.94805036	7.88E-05	0.006636269	0.153737768	down
230	Shd	54.08097358	-2.699227705	0.69367959	-3.891173594	9.98E-05	0.007842582	0.153975455	down
231	Rtl5	204.6553785	-2.675348655	0.626413725	-4.270897248	1.95E-05	0.002411018	0.156545218	down
232	Iglon5	91.17016009	-2.632898554	0.649050716	-4.056537475	4.98E-05	0.004719349	0.161219867	down
233	Phox2a	40.73680686	-2.620678161	0.812516571	-3.22538426	0.001258037	0.042672906	0.162591285	down
234	Homer2	275.8914687	-2.598211197	0.729128664	-3.56344679	0.000366017	0.019542719	0.165143124	down
235	Hotairm1	52.85347	-2.59538245	0.782739323	-3.315768576	0.000913915	0.034346512	0.165467244	down
236	Hlf	360.177872	-2.571010998	0.505649849	-5.084567914	3.68E-07	0.000100378	0.168286226	down
237	Kcnip2	170.5801539	-2.566170978	0.527579016	-4.864050505	1.15E-06	0.000253817	0.168851748	down
238	Gm38927	74.60348352	-2.551724031	0.701473478	-3.63766288	0.000275123	0.015936123	0.1705511	down
239	Hrct1	343.4026426	-2.548837634	0.781118061	-3.263063244	0.001102149	0.039056853	0.170892663	down
240	Dusp2	122.5723721	-2.543084926	0.590113317	-4.309485744	1.64E-05	0.002190297	0.171575454	down
241	Msi1	297.1534488	-2.538500831	0.579715535	-4.378873221	1.19E-05	0.001699094	0.172121493	down
242	Gm6654	198.9335038	-2.522938509	0.61013351	-4.135059736	3.55E-05	0.003682753	0.173988215	down
243	Fetub	74.82992544	-2.522460752	0.763142157	-3.305361562	0.00094854	0.034889844	0.174045841	down
244	Lrmp	375.0328395	-2.521670722	0.737321415	-3.420042699	0.000626113	0.026887393	0.174141176	down
245	Gdpd3	1485.478203	-2.503436714	0.586225578	-4.270432417	1.95E-05	0.002411018	0.176356088	down
246	Etnk1	16816.64725	-2.473226478	0.76483535	-3.233671766	0.001222098	0.042026198	0.180087946	down
247	Srcin1	662.9122401	-2.46677978	0.486154571	-5.074064765	3.89E-07	0.000104451	0.180894471	down
248	Npy	132.7914395	-2.455610915	0.454612149	-5.401551455	6.61E-08	2.45E-05	0.182300331	down
249	Cntnap1	261.4693832	-2.452316487	0.709897245	-3.454466831	0.000551382	0.024626634	0.182717094	down
250	Acot6	31.58895717	-2.450972008	0.699613473	-3.503323055	0.000459492	0.021975773	0.182887451	down
251	Sspn	2457.689872	-2.437792603	0.645810274	-3.774781391	0.000160148	0.010864518	0.184565831	down
252	C2cd5	8105.268343	-2.431177206	0.736468112	-3.301130309	0.000962961	0.035081832	0.185414091	down
253	Dlgap1	420.7615062	-2.411231151	0.735219747	-3.279606078	0.001039521	0.03736918	0.187995346	down
254	Shc2	110.1097165	-2.408881811	0.741207193	-3.249943919	0.001154278	0.040411308	0.188301734	down
255	Cpne7	164.1550542	-2.40533881	0.656918525	-3.66154815	0.000250696	0.015145989	0.188764737	down
256	Ttc7b	244.0243577	-2.40487436	0.657278807	-3.658834477	0.000253365	0.015214841	0.188825517	down
257	Ephx2	59.48319877	-2.389584873	0.614824021	-3.886615992	0.000101651	0.007842582	0.190837306	down
258	Chst10	440.9401696	-2.387524506	0.661811611	-3.607559108	0.000309091	0.017383884	0.191110042	down
259	Proca1	76.32023135	-2.382724329	0.55541048	-4.290024072	1.79E-05	0.002324499	0.191746968	down
260	Gm52128	60.09172131	-2.381104059	0.749072242	-3.178737546	0.00147918	0.046975403	0.191962437	down
261	Aqp5	6521.627752	-2.377133788	0.673370303	-3.530202885	0.000415241	0.021131996	0.192491442	down
262	Tmem255a	42.24183803	-2.363281943	0.732477631	-3.226421998	0.001253484	0.04260135	0.194348524	down
263	Myo15b	32.93048873	-2.351451694	0.698344604	-3.367179585	0.000759412	0.030999696	0.195948754	down
264	Hs3st1	326.2030396	-2.33481865	0.690851531	-3.379624343	0.00072585	0.029970598	0.198220949	down
265	Rundc3a	517.4316174	-2.322586566	0.604312698	-3.843352248	0.000121365	0.009004256	0.199908737	down
266	Aif1l	427.5021855	-2.307848627	0.636641475	-3.625036566	0.000288921	0.016570165	0.201961384	down
267	Cpeb3	136.874097	-2.257739242	0.670253596	-3.368485085	0.000755825	0.030951019	0.20909939	down
268	Map6	364.1858296	-2.236640735	0.430954362	-5.18997122	2.10E-07	6.55E-05	0.212179807	down
269	Reep1	339.4323078	-2.214893918	0.537482265	-4.120868839	3.77E-05	0.003803917	0.215402378	down
270	Sema4g	188.4550041	-2.209534165	0.560666054	-3.940909473	8.12E-05	0.006804114	0.216204107	down
271	Fbxo21	727.838065	-2.20887958	0.582712805	-3.790683097	0.000150234	0.010561781	0.216302226	down
272	Kcnn4	5541.45728	-2.20474633	0.550419477	-4.005574697	6.19E-05	0.005560047	0.21692281	down
273	Hdac9	157.3044582	-2.19388343	0.662402959	-3.312007291	0.000926291	0.034656414	0.218562314	down
274	Gstt2	180.0850679	-2.181831581	0.516588588	-4.223538099	2.40E-05	0.002740562	0.220395767	down
275	Arfgef3	71.68014045	-2.177254984	0.472739535	-4.605612234	4.11E-06	0.000725204	0.221096028	down
276	Rapgef3	172.1288715	-2.169514141	0.418304595	-5.18644588	2.14E-07	6.56E-05	0.222285517	down
277	4930503L19Rik	1391.268285	-2.117306035	0.500287396	-4.232179445	2.31E-05	0.002690077	0.230476884	down
278	D630003M21Rik	52.16036654	-2.106761714	0.66034065	-3.190416514	0.001420679	0.045700249	0.232167556	down
279	Eid2	142.2422939	-2.086139091	0.531978767	-3.921470593	8.80E-05	0.007204027	0.235510112	down
280	Scamp5	648.0584994	-2.065301995	0.641892125	-3.217521938	0.001293031	0.043266613	0.238936308	down
281	Rmrp	54.11255333	-2.030735262	0.523255409	-3.880963728	0.000104043	0.007991172	0.244730317	down
282	Rnf208	426.2477157	-2.023398035	0.590425115	-3.427018915	0.000610247	0.02653279	0.245978132	down
283	Lars2	48635.50443	-2.017274358	0.430278771	-4.688296276	2.75E-06	0.000545813	0.247024432	down
284	Tmem37	244.5439111	-1.998156383	0.389113933	-5.135144775	2.82E-07	8.19E-05	0.250319679	down
285	Pdlim3	235.859922	-1.992340631	0.566342642	-3.517906797	0.000434965	0.021667476	0.251330797	down
286	Bmyc	493.3517059	-1.963473973	0.33114336	-5.929377462	3.04E-09	1.96E-06	0.256410283	down
287	Mgarp	123.4867669	-1.956050742	0.605151745	-3.232330997	0.001227847	0.042086696	0.257733015	down
288	Slc2a10	48.41440728	-1.956014755	0.542779275	-3.603701991	0.000313717	0.017451049	0.257739444	down
289	Gm15564	542.2949016	-1.935013741	0.559086372	-3.461028276	0.000538116	0.024377543	0.261518744	down
290	Ttc9	105.2204098	-1.93443594	0.458975105	-4.214685982	2.50E-05	0.002795478	0.261623504	down
291	Pdzd2	297.9484074	-1.915049239	0.468997924	-4.083278717	4.44E-05	0.004325118	0.265162885	down
292	Rassf10	384.9066499	-1.911807286	0.410713439	-4.654844723	3.24E-06	0.000607835	0.265759416	down
293	Pde8b	224.0320386	-1.911118759	0.536268353	-3.563735861	0.000365614	0.019542719	0.26588628	down
294	Ssc4d	126.6896597	-1.902496408	0.54613682	-3.483552726	0.000494806	0.023005164	0.267480123	down
295	Ccl5	278.4787508	-1.878660305	0.48024452	-3.91188286	9.16E-05	0.007392063	0.27193612	down
296	Pip5k1b	194.6245116	-1.849160335	0.579530652	-3.190789528	0.001418846	0.045700249	0.277553861	down
297	Arl4d	101.777355	-1.846692503	0.475038369	-3.887459672	0.000101299	0.007842582	0.278029042	down
298	Creb3l1	568.5868366	-1.842826523	0.517200657	-3.563078465	0.000366531	0.019542719	0.278775074	down
299	Pde7b	140.4002576	-1.838526001	0.313188879	-5.870342554	4.35E-09	2.71E-06	0.279607313	down
300	Gm31262	142.3071689	-1.831547562	0.414382692	-4.419942234	9.87E-06	0.001458738	0.280963074	down
301	Rn18s-rs5	473082.346	-1.783573888	0.364721629	-4.89023339	1.01E-06	0.000225127	0.290462961	down
302	Fbxl2	92.20419048	-1.762191033	0.495844341	-3.553919824	0.000379535	0.020052094	0.29480011	down
303	Tmem160	369.6342024	-1.752901206	0.272974512	-6.421483071	1.35E-10	1.15E-07	0.296704517	down
304	Map7d2	344.5983863	-1.747159907	0.534983216	-3.265821907	0.001091469	0.038915658	0.297887624	down
305	Ceacam1	2025.379496	-1.746090725	0.42259872	-4.131793686	3.60E-05	0.003691537	0.298108471	down
306	Gm52905	33.83858944	-1.73804427	0.508122072	-3.42052504	0.000625004	0.026887393	0.29977578	down
307	Wnk4	574.4988135	-1.735065017	0.259209692	-6.693673393	2.18E-11	2.37E-08	0.300395474	down
308	Nol4l	569.0800841	-1.727301165	0.376502933	-4.587749556	4.48E-06	0.000765857	0.302016408	down
309	Slc46a3	311.9370531	-1.724618471	0.486065744	-3.548117703	0.000387995	0.02037557	0.30257853	down
310	Muc15	650.54001	-1.723537805	0.468978213	-3.675091413	0.000237764	0.014596549	0.302805265	down
311	Lrg1	380.2214517	-1.722663936	0.459731294	-3.747110451	0.000178883	0.011637429	0.302988736	down
312	Tspan15	1299.918146	-1.713003997	0.529991298	-3.232136079	0.001228685	0.042086696	0.305024282	down
313	Pitpnc1	712.5450161	-1.688730697	0.432454662	-3.904988997	9.42E-05	0.007536213	0.310199723	down
314	Fam13a	215.551496	-1.683856419	0.445466532	-3.779984127	0.000156838	0.010723438	0.311249534	down
315	Derl3	236.9597279	-1.681137918	0.460317315	-3.652128358	0.000260076	0.015351622	0.311836581	down
316	Lipt2	119.4663127	-1.677956285	0.46907204	-3.57718248	0.000347318	0.018864437	0.312525045	down
317	Gng2	302.7886771	-1.677500281	0.366718739	-4.574351135	4.78E-06	0.000808608	0.312623843	down
318	Slc16a6	196.4527751	-1.674587573	0.38668238	-4.330653943	1.49E-05	0.002040954	0.313255648	down
319	Nr4a1	2242.401402	-1.669645638	0.430344025	-3.879792769	0.000104545	0.007994521	0.314330542	down
320	Dpp7	343.4623022	-1.667669466	0.501596498	-3.324723103	0.000885064	0.03361893	0.3147614	down
321	Exd1	107.4270211	-1.654861135	0.523585925	-3.160629526	0.001574286	0.049366322	0.317568311	down
322	Shank2	362.8437331	-1.652729899	0.456046826	-3.624035523	0.000290042	0.016579927	0.318037789	down
323	Fbln5	907.2554458	-1.612052097	0.429570419	-3.75270742	0.000174935	0.011473174	0.327132705	down
324	Car12	778.6528374	-1.594005886	0.346960301	-4.594202506	4.34E-06	0.000757389	0.331250403	down
325	Tbkbp1	321.0692427	-1.59054978	0.489399146	-3.250005219	0.001154029	0.040411308	0.332044894	down
326	Sema7a	513.166355	-1.572574866	0.448017296	-3.510076238	0.000447978	0.021756269	0.336207808	down
327	Col27a1	690.557879	-1.569645847	0.489344189	-3.207651962	0.001338233	0.044176028	0.336891084	down
328	2810001G20Rik	276.9046944	-1.555254677	0.414211851	-3.754732447	0.000173527	0.011473174	0.340268457	down
329	Hddc3	624.1848509	-1.549416048	0.438076779	-3.536859574	0.000404915	0.02088666	0.341648323	down
330	Sh3bp5	282.7801619	-1.544797051	0.285871738	-5.403811737	6.52E-08	2.45E-05	0.342743913	down
331	Bglap3	223.4422083	-1.543939081	0.30688727	-5.030964898	4.88E-07	0.000128918	0.342947803	down
332	Ror2	258.5433541	-1.519857792	0.448068756	-3.39201913	0.000693796	0.029007992	0.348720289	down
333	Tubb2b	994.2834367	-1.507991559	0.427086681	-3.530879387	0.000414181	0.021131996	0.351600357	down
334	Rgcc	279.191135	-1.505241293	0.474603672	-3.171575324	0.001516145	0.047887673	0.352271266	down
335	Galm	311.1154445	-1.498342397	0.364720657	-4.108191754	3.99E-05	0.003972878	0.353959844	down
336	Uqcc3	660.3713451	-1.466553753	0.258373273	-5.676104708	1.38E-08	7.28E-06	0.361845628	down
337	Smpdl3a	316.3185874	-1.45107131	0.362773174	-3.999941048	6.34E-05	0.005634516	0.365749726	down
338	Engase	308.4876956	-1.448916803	0.434142966	-3.337418581	0.000845605	0.03320523	0.366296342	down
339	Rpph1	59.26320585	-1.441796082	0.436537081	-3.30280323	0.000957235	0.03506176	0.368108742	down
340	Cxcr4	751.2316978	-1.431353764	0.375918502	-3.807617225	0.000140312	0.010067258	0.370782802	down
341	Frs3	179.8511165	-1.378427026	0.332055905	-4.151189625	3.31E-05	0.003494942	0.384637939	down
342	Sdhaf1	445.3900236	-1.353495186	0.409676632	-3.303813498	0.000953793	0.035009209	0.391342802	down
343	Arl16	283.4364648	-1.350271093	0.398843068	-3.385469627	0.000710566	0.029532558	0.392218341	down
344	Acss1	793.8288311	-1.334887109	0.408578048	-3.267153282	0.001086348	0.038812469	0.396423087	down
345	Tgfb2	312.7789563	-1.322244912	0.378578173	-3.492660186	0.000478235	0.022414036	0.399912169	down
346	Abhd17c	1679.211114	-1.318042733	0.292761317	-4.502106855	6.73E-06	0.001038125	0.401078703	down
347	Tmem86b	207.7226048	-1.31771287	0.346998584	-3.797458923	0.000146187	0.010345184	0.401170418	down
348	Arhgef6	282.4731715	-1.309278909	0.317526484	-4.123369148	3.73E-05	0.003784719	0.403522519	down
349	Layn	109.9883838	-1.309068908	0.407323212	-3.213833309	0.001309757	0.043496401	0.403581261	down
350	Impact	926.1891276	-1.304092687	0.388826152	-3.353922259	0.000796747	0.032081505	0.404975718	down
351	Gnas	20364.76485	-1.251135244	0.294891263	-4.242700275	2.21E-05	0.002617035	0.420117491	down
352	Abcb9	335.5911737	-1.205899161	0.336902134	-3.579375255	0.000344417	0.018765324	0.433499081	down
353	Srebf1	7257.559327	-1.196906458	0.344558031	-3.473744189	0.00051325	0.023781416	0.436209635	down
354	Romo1	1129.444513	-1.196254805	0.34955517	-3.42222032	0.00062112	0.026863977	0.436406712	down
355	Uck2	2101.085717	-1.195956115	0.37025026	-3.230129031	0.001237344	0.042300169	0.436497073	down
356	Rps21	6448.432278	-1.188703769	0.357091424	-3.328849948	0.000872054	0.033451362	0.438696843	down
357	Cracr2b	3730.626961	-1.182135768	0.291548868	-4.05467453	5.02E-05	0.004731402	0.440698604	down
358	Celf2	1193.890333	-1.164862134	0.363512498	-3.204462409	0.00135315	0.044346171	0.446006879	down
359	Chd3	2805.803147	-1.155494625	0.346700934	-3.332828131	0.00085968	0.033376663	0.448912252	down
360	Serinc3	10002.31211	-1.145247708	0.291128454	-3.933822652	8.36E-05	0.006875762	0.452112055	down
361	Gm4786	487.3277131	-1.142729415	0.329835327	-3.464545245	0.000531129	0.024241441	0.452901928	down
362	Ccdc189	226.9187262	-1.134000375	0.353804302	-3.205162763	0.001349861	0.044321715	0.455650522	down
363	Lmo4	8144.857523	-1.131249134	0.288841082	-3.916510511	8.98E-05	0.007285389	0.456520283	down
364	Psat1	3063.483089	-1.129041821	0.355249714	-3.17816391	0.001482109	0.046982867	0.457219291	down
365	Osbpl7	964.7717649	-1.114875039	0.293633253	-3.796828275	0.000146559	0.010345184	0.461731147	down
366	Vkorc1	841.1495754	-1.100440724	0.259639876	-4.238334804	2.25E-05	0.002634953	0.466374003	down
367	Tob1	1163.84027	-1.098628911	0.278889606	-3.939296721	8.17E-05	0.006813151	0.466960068	down
368	Slc31a2	901.2485607	-1.083949959	0.324593339	-3.339409129	0.000839568	0.033117354	0.471735488	down
369	Gde1	1607.466414	-1.082763421	0.309886395	-3.494065697	0.000475724	0.02236573	0.472123624	down
370	Fut8	948.3077331	-1.076341147	0.326452131	-3.297087217	0.000976932	0.035485005	0.474230005	down
371	Bmf	951.2685815	-1.075414087	0.282277267	-3.809779296	0.000139091	0.010020867	0.474534838	down
372	Plekhg4	116.3367063	-1.063105163	0.335816393	-3.165733375	0.001546925	0.048595748	0.478600841	down
373	Tmem143	236.1903719	-1.056863364	0.28943749	-3.651439083	0.000260775	0.015351622	0.480675986	down
374	Kptn	465.4282215	-1.04701813	0.298889169	-3.503031354	0.000459995	0.021975773	0.483967431	down
375	Ctbp2	2811.247442	-1.042277641	0.262599398	-3.96907856	7.22E-05	0.006258479	0.485560295	down
376	Bckdha	2008.252057	-1.025640455	0.256387484	-4.000353052	6.32E-05	0.005634516	0.491192196	down
377	Npr2	400.7647125	-1.019530673	0.31518217	-3.23473461	0.001217558	0.041952829	0.493276795	down
378	Chst11	520.0416073	-1.012185571	0.301296136	-3.359437616	0.000781013	0.031593871	0.495794588	down
379	Rpl7a-ps5	538.3211729	-1.003842391	0.265008377	-3.787964749	0.000151886	0.010580363	0.498670101	down
380	Gm16136	543.84419	-1.000833469	0.294825596	-3.394662752	0.000687132	0.028867817	0.499711225	down
381	Pik3ap1	537.4895415	-0.998718201	0.281718985	-3.545086606	0.000392484	0.020426747	0.500444435	ns
382	Tmem203	225.8718439	-0.998342434	0.301611385	-3.310029005	0.000932863	0.034753135	0.500574799	ns
383	Rpl28-ps3	209.5715244	-0.980880157	0.267913771	-3.661178567	0.000251058	0.015145989	0.506670537	ns
384	Mzt2	455.9380161	-0.976535057	0.265099532	-3.683654396	0.000229914	0.014164485	0.508198824	ns
385	Rpl37	9492.329594	-0.970647734	0.291715141	-3.327382081	0.000876661	0.033492865	0.51027691	ns
386	Man1c1	504.1462271	-0.970443695	0.279520784	-3.4718123	0.000516958	0.023781416	0.510349083	ns
387	Slc25a10	3169.955252	-0.963905915	0.302010892	-3.191626329	0.001414742	0.045700249	0.512667051	ns
388	Fmnl2	377.4803466	-0.961802016	0.281095283	-3.421622753	0.000622486	0.026863977	0.513415225	ns
389	Tmem238	527.7846059	-0.960628846	0.255844072	-3.754743418	0.000173519	0.011473174	0.513832894	ns
390	mt-Rnr2	26005.6029	-0.959714997	0.264207003	-3.632435875	0.000280758	0.016155188	0.514158475	ns
391	Rab30	168.4191306	-0.959055613	0.2978619	-3.219799556	0.001282803	0.043223808	0.514393525	ns
392	Nt5dc2	1951.011231	-0.954744005	0.258215454	-3.697470428	0.000217759	0.013645847	0.51593313	ns
393	Ppdpf	1757.40697	-0.948265293	0.276338231	-3.43153855	0.000600168	0.026159815	0.518255241	ns
394	Kidins220	1485.714485	-0.921587431	0.253631862	-3.633563318	0.000279534	0.016137987	0.527927809	ns
395	Syne4	1557.220484	-0.918997523	0.288921946	-3.180781296	0.001468785	0.046730403	0.52887639	ns
396	Capn5	1599.304763	-0.908309294	0.28486882	-3.188517772	0.001430042	0.045832326	0.532809129	ns
397	Pmp22	1418.321408	-0.898532968	0.241620015	-3.718785328	0.000200183	0.012784586	0.536431935	ns
398	Bola2	861.4656155	-0.889795396	0.225999592	-3.93715487	8.25E-05	0.006813151	0.539690652	ns
399	Clpb	1278.136391	-0.887196575	0.225292689	-3.937973219	8.22E-05	0.006813151	0.540663708	ns
400	Blvrb	536.5800206	-0.847140098	0.247436679	-3.42366419	0.000617829	0.02679565	0.555885595	ns
401	Zfand6	2740.219589	-0.834605455	0.259680671	-3.213968345	0.001309141	0.043496401	0.560736367	ns
402	Jarid2	613.825561	-0.829348721	0.247699904	-3.348199611	0.000813384	0.032377513	0.562783243	ns
403	Pepd	1049.243658	-0.807128043	0.242846965	-3.323607695	0.000888611	0.03368029	0.571518442	ns
404	Pfdn5	5571.708533	-0.79981439	0.25142808	-3.18108618	0.00146724	0.046730403	0.574423075	ns
405	Rpl28	22530.41555	-0.790038854	0.22271916	-3.547242434	0.000389286	0.020381996	0.578328516	ns
406	Exosc4	1052.498898	-0.77521281	0.231409943	-3.349954634	0.000808248	0.03232065	0.584302428	ns
407	Rpl41	12599.58962	-0.773765421	0.231991069	-3.335324179	0.000852	0.033208897	0.584888926	ns
408	Etfb	1601.139216	-0.773479837	0.2047177	-3.778275343	0.000157918	0.010755095	0.585004717	ns
409	Exosc5	1463.732115	-0.763787215	0.240919929	-3.170294874	0.001522843	0.048012242	0.588948253	ns
410	Polr2f	2561.950674	-0.738916287	0.232087516	-3.183782999	0.001453639	0.046417955	0.599189278	ns
411	Xbp1	4636.336811	-0.720554316	0.206214309	-3.494201348	0.000475482	0.02236573	0.606864226	ns
412	Atp5e	3540.86661	-0.712299888	0.224284819	-3.175872049	0.001493868	0.047269679	0.610346373	ns
413	Rps12	7804.842159	-0.701251709	0.208179496	-3.368495556	0.000755796	0.030951019	0.615038357	ns
414	Plpp2	3898.392653	-0.69615752	0.187312375	-3.716559147	0.000201954	0.012803908	0.61721391	ns
415	Josd2	1490.128682	-0.672641601	0.201974947	-3.330321963	0.000867456	0.033451362	0.627356933	ns
416	Zfp688	564.5060416	-0.659440886	0.204781725	-3.220213551	0.001280951	0.043223808	0.633123615	ns
417	Rbbp4	9655.237748	0.559153261	0.170230625	3.284680773	0.00102098	0.036778476	1.4734042	ns
418	Rcc2	14526.74129	0.571922779	0.174847884	3.270973413	0.00107178	0.038370599	1.486503417	ns
419	Pcgf3	2701.276874	0.619132488	0.175273505	3.532379228	0.000411838	0.021131996	1.535951315	ns
420	Jpt2	3473.070944	0.621890218	0.184628548	3.368331837	0.000756245	0.030951019	1.538890114	ns
421	Stmn1	15902.34495	0.623396571	0.179905609	3.465131381	0.000529973	0.024241441	1.540497745	ns
422	Mier1	2579.758576	0.63381562	0.1927467	3.28833448	0.00100782	0.036455075	1.551663389	ns
423	Phf13	1517.531633	0.639901375	0.200286309	3.194933187	0.001398632	0.045494686	1.558222633	ns
424	Cisd2	2372.48715	0.649224346	0.195957798	3.313082474	0.000922738	0.034597701	1.568324772	ns
425	Casp8ap2	1553.708631	0.662163866	0.204543927	3.23726974	0.001206793	0.041808899	1.582454332	ns
426	Etv3	1152.489628	0.670844139	0.209957716	3.195139255	0.001397634	0.045494686	1.592004197	ns
427	Cbx2	1384.140422	0.686590774	0.183290135	3.745923233	0.000179732	0.011649143	1.609475676	ns
428	Cdk5rap2	2927.460946	0.690326447	0.188529919	3.661628096	0.000250617	0.015145989	1.613648607	ns
429	Chtop	6983.426027	0.693151852	0.207012958	3.348350067	0.000812943	0.032377513	1.616811907	ns
430	Nupl1	2017.230488	0.705633207	0.216635998	3.257229698	0.001125054	0.039707101	1.630860302	ns
431	Psrc1	1885.582852	0.712878904	0.203164442	3.508876338	0.000450004	0.021793948	1.63907163	ns
432	Dzip3	895.6158236	0.714659357	0.209597576	3.409673765	0.000650406	0.027590837	1.641095683	ns
433	Fbxl14	2392.154063	0.722227104	0.21927649	3.293682351	0.000988842	0.035842945	1.649726771	ns
434	Prdm2	2375.509436	0.727121789	0.226377748	3.211984373	0.001318215	0.043694081	1.655333366	ns
435	Pdcd7	858.5668862	0.7350653	0.215088417	3.417502955	0.000631984	0.027072832	1.664472806	ns
436	Cd2ap	5012.592976	0.744664413	0.222224186	3.350960248	0.000805319	0.032310861	1.675584464	ns
437	Trim39	2685.440626	0.769977888	0.22696166	3.392546077	0.000692463	0.029007992	1.705243647	ns
438	Eri1	2652.004879	0.777270117	0.210256874	3.696764354	0.000218365	0.013645847	1.713884772	ns
439	Sacm1l	1763.656245	0.777797879	0.224827057	3.459538581	0.000541102	0.024377543	1.714511854	ns
440	Rad54l2	1078.640358	0.78807119	0.225880936	3.48887871	0.000485051	0.022611945	1.726764322	ns
441	Gnai3	5641.465402	0.789772638	0.209763514	3.765062003	0.000166508	0.011165626	1.728801989	ns
442	Bcl10	1777.218282	0.790668432	0.221996185	3.56163072	0.000368559	0.019590908	1.729875766	ns
443	Gabarapl1	6926.790172	0.796330651	0.227451749	3.501097063	0.000463347	0.022072284	1.736678439	ns
444	Nbn	1261.175823	0.805595417	0.218182497	3.692300841	0.000222234	0.013838057	1.747867008	ns
445	Xylb	525.1877786	0.846541194	0.261576873	3.23629985	0.001210901	0.041808899	1.798184675	ns
446	Wwtr1	4358.965775	0.853877133	0.256043211	3.334894644	0.000853317	0.033208897	1.807351524	ns
447	Lrrcc1	1136.185469	0.856698936	0.24761006	3.459871291	0.000540434	0.024377543	1.810890028	ns
448	Cmtm6	2872.446017	0.878302289	0.265711423	3.305474334	0.000948158	0.034889844	1.838210889	ns
449	Ect2	3036.750191	0.89021193	0.276656061	3.217756827	0.001291973	0.043266613	1.853448373	ns
450	Ccdc122	225.2389011	0.901597772	0.279834332	3.221898343	0.001273443	0.043111612	1.868133779	ns
451	Trim59	4929.9612	0.903586618	0.246258636	3.669258601	0.000243255	0.014881226	1.870710896	ns
452	Ifnlr1	858.3520616	0.909230208	0.1907849	4.765734648	1.88E-06	0.000395264	1.878043146	ns
453	Gjb3	1110.657496	0.915169375	0.27076959	3.379882415	0.000725168	0.029970598	1.885790455	ns
454	Ptpn14	2124.428387	0.917856993	0.29051073	3.159459872	0.001580619	0.049428165	1.889306795	ns
455	E2f5	976.4432799	0.93293899	0.278433189	3.350674512	0.00080615	0.032310861	1.90916129	ns
456	Mob1a	3005.17236	0.945050755	0.246540116	3.833253477	0.00012646	0.009342466	1.925256617	ns
457	Msl2	2488.36472	0.949472136	0.228941883	4.147219042	3.37E-05	0.003513498	1.93116594	ns
458	Lztfl1	922.5044174	0.967381611	0.21730854	4.451650216	8.52E-06	0.001269818	1.955288662	ns
459	Rassf1	689.255443	0.975398781	0.294658157	3.310272453	0.000932052	0.034753135	1.966184603	ns
460	Ankrd50	1406.649843	0.978724878	0.275527622	3.55218425	0.000382047	0.020123848	1.970722821	ns
461	Ulk4	931.1610582	0.986411508	0.302163329	3.264497754	0.001096583	0.039018225	1.981250787	ns
462	Gm10263	1036.165132	1.001745917	0.308415833	3.248036611	0.001162043	0.040582616	2.00242182	up
463	Cntln	1015.916351	1.053209638	0.263381564	3.998797875	6.37E-05	0.005634516	2.075141389	up
464	Cdcp1	4020.723995	1.058631742	0.301555426	3.51057103	0.000447145	0.021756269	2.082955102	up
465	Zc2hc1a	1284.785299	1.070858718	0.252478954	4.241378142	2.22E-05	0.002617035	2.100683359	up
466	Slc44a1	8339.51885	1.078868327	0.306827476	3.516205076	0.000437763	0.021742213	2.112378448	up
467	Atp8b2	1762.112734	1.079833271	0.324054936	3.332253738	0.000861457	0.033376663	2.113791781	up
468	Znrf2	1974.151097	1.080780245	0.342103664	3.159218561	0.001581928	0.049428165	2.115179713	up
469	Nfkbie	1181.581255	1.083586622	0.262492531	4.128066491	3.66E-05	0.003729931	2.119298233	up
470	Slc40a1	778.2587884	1.087671948	0.308535544	3.525272763	0.000423047	0.021317409	2.125308024	up
471	Ptprs	17545.97202	1.099620312	0.297239861	3.699437586	0.000216078	0.013600418	2.142982862	up
472	Slc25a30	137.5452462	1.106699311	0.340119397	3.253855329	0.001138502	0.040019738	2.153523864	up
473	Nfkb1	4051.382459	1.112345497	0.311770136	3.567838507	0.000359938	0.019428863	2.161968491	up
474	Pag1	693.3333681	1.124879449	0.348409771	3.228610512	0.001243932	0.042442176	2.180833229	up
475	Ly75	718.3459195	1.137840616	0.295318224	3.852930583	0.000116712	0.008771044	2.2005141	up
476	Tnfaip8l1	953.6867469	1.140779522	0.350450018	3.255184656	0.001133187	0.039913351	2.205001324	up
477	Dusp16	1576.119712	1.148396128	0.315004542	3.645649431	0.000266717	0.015571604	2.216673256	up
478	Skil	4937.039499	1.166848871	0.325143197	3.588723003	0.000332302	0.018276592	2.245207636	up
479	Junos	826.8174047	1.178712082	0.293334172	4.01832516	5.86E-05	0.005294935	2.263745985	up
480	Ets1	2624.588289	1.184029441	0.339076002	3.49192934	0.000479545	0.022415197	2.272104895	up
481	Apobec1	686.1784881	1.186890646	0.304497148	3.897871143	9.70E-05	0.007703214	2.276615488	up
482	Anxa5	7128.613138	1.190645802	0.27626252	4.30983472	1.63E-05	0.002190297	2.282548954	up
483	Pard6g	655.2706449	1.269075914	0.360684924	3.518516657	0.000433967	0.021667476	2.410071443	up
484	Myl9	344.5692918	1.276411727	0.396652477	3.217959804	0.001291059	0.043266613	2.422357379	up
485	Gm20554	377.6475453	1.288715027	0.340147462	3.788695109	0.000151441	0.010580363	2.443103573	up
486	Prkci	3015.581323	1.290446066	0.375150289	3.439810936	0.000582121	0.02562948	2.446036728	up
487	Insig2	2696.314118	1.291067385	0.371731961	3.473113746	0.000514457	0.023781416	2.447090377	up
488	Tnfaip3	563.4814296	1.342303166	0.387968329	3.459826653	0.000540523	0.024377543	2.535557808	up
489	Lif	405.3535928	1.347222828	0.389946686	3.4548898	0.000550518	0.024626634	2.544218945	up
490	Rnf39	433.5776546	1.348128402	0.329259691	4.094422856	4.23E-05	0.004145429	2.545816443	up
491	Ece1	3660.020477	1.366079093	0.42816029	3.190578681	0.001419882	0.045700249	2.577690574	up
492	Mlf1	581.9828098	1.38855494	0.354239945	3.919814684	8.86E-05	0.007219808	2.618163038	up
493	Slc25a13	1526.235247	1.408799545	0.441071759	3.194037064	0.001402981	0.045551163	2.65516137	up
494	Hspg2	6493.066224	1.409923821	0.397677762	3.54539267	0.000392029	0.020426747	2.657231313	up
495	1700067K01Rik	129.2365202	1.427190236	0.369624289	3.861191704	0.000112835	0.008590759	2.689224571	up
496	6720473M11Rik	743.8110771	1.439899665	0.447591027	3.216998509	0.001295393	0.043266613	2.713019967	up
497	Mfap4	295.7903316	1.466863996	0.30667238	4.783163056	1.73E-06	0.000366896	2.764203818	up
498	Dlc1	2099.914878	1.481939611	0.437685352	3.38585608	0.000709566	0.029532558	2.793240142	up
499	Adgrg1	2960.646506	1.482511359	0.443573352	3.34220113	0.000831168	0.032860353	2.794347338	up
500	P2ry1	447.6597322	1.4987919	0.379200052	3.952509742	7.73E-05	0.006577314	2.826059617	up
501	Sh3d19	2511.304012	1.518725912	0.451114701	3.366607003	0.000760991	0.030999696	2.865378876	up
502	Traf1	644.574773	1.520013819	0.444981974	3.415899764	0.000635716	0.02709955	2.867937967	up
503	P4ha2	1994.732725	1.534233279	0.363693558	4.21847801	2.46E-05	0.002766619	2.896344636	up
504	Wwp2	36830.29218	1.570038071	0.375911808	4.176612809	2.96E-05	0.003204164	2.969125493	up
505	Arhgap6	210.9678482	1.584329382	0.433188224	3.657369464	0.000254817	0.015214841	2.998683754	up
506	Thbs1	3727.093335	1.628020583	0.431842847	3.769937595	0.000163288	0.011034623	3.090886296	up
507	Map3k21	1378.114219	1.63048407	0.397180247	4.105148941	4.04E-05	0.004002665	3.096168675	up
508	Zbtb7c	832.4224226	1.648617893	0.467785276	3.524304802	0.000424596	0.021333784	3.135331294	up
509	Gm36907	42.49440553	1.660655608	0.516709645	3.213904799	0.001309431	0.043496401	3.161601657	up
510	Slc22a13b	50.64971224	1.667043415	0.462652709	3.603228477	0.000314289	0.017451049	3.175631287	up
511	Ddit4l	716.7873346	1.670001126	0.385022548	4.337411235	1.44E-05	0.001994934	3.182148418	up
512	Il7	145.9938098	1.704741226	0.438336951	3.889111387	0.000100612	0.007842582	3.25970459	up
513	Fermt1	1289.779754	1.709579744	0.39895036	4.285194137	1.83E-05	0.002340645	3.270655357	up
514	Aldh1a3	1355.427917	1.748388694	0.507756531	3.443360326	0.000574533	0.025488518	3.359831063	up
515	Ntn4	158.7866735	1.750704057	0.487217479	3.593270214	0.000326554	0.018017287	3.365227541	up
516	9530082P21Rik	432.6595116	1.81696027	0.405485667	4.480948198	7.43E-06	0.001126637	3.523380467	up
517	Slitrk2	453.1794926	1.823006294	0.561339478	3.247600365	0.001163826	0.040582616	3.538177178	up
518	Kremen2	242.6700324	1.852807166	0.560252279	3.307094387	0.000942691	0.034889844	3.612023218	up
519	Gm15353	88.41802774	1.858504145	0.527870376	3.520758562	0.000430314	0.02155899	3.626314736	up
520	Palld	4989.435092	1.890471311	0.548699264	3.445368772	0.000570281	0.025364402	3.707563266	up
521	C030002A05Rik	2918.053916	1.914364685	0.346921073	5.51815625	3.43E-08	1.55E-05	3.769477826	up
522	Ajuba	2222.004668	1.924402929	0.578011672	3.3293496	0.000870491	0.033451362	3.795797237	up
523	Ptgis	90.68193958	1.9378276	0.580957974	3.335572773	0.000851239	0.033208897	3.831283013	up
524	Gm40997	33.63763588	1.978723469	0.609895541	3.244364543	0.00117713	0.04096459	3.941441792	up
525	Csmd1	893.5969153	1.996252961	0.305036798	6.544302113	5.98E-11	6.13E-08	3.989624483	up
526	Pear1	1932.059718	2.083823849	0.211661989	9.845054664	7.20E-23	3.14E-19	4.23929349	up
527	Cd109	2860.296952	2.221687544	0.635866097	3.493955027	0.000475921	0.02236573	4.664387167	up
528	Adamts1	2713.783435	2.267238932	0.658612301	3.442448505	0.000576474	0.025509689	4.81400931	up
529	Cyp1b1	2519.03787	2.365413493	0.51544683	4.589054305	4.45E-06	0.000765857	5.153003216	up
530	Hba-a1	1422.088868	2.387426779	0.695471375	3.43281818	0.000597343	0.026101922	5.232232967	up
531	D130052B06Rik	105.636513	2.403651957	0.726328163	3.309319504	0.00093523	0.034767043	5.291409079	up
532	Pls3	14238.49025	2.441994943	0.691551379	3.531183679	0.000413704	0.021131996	5.433926093	up
533	Ccdc80	2836.829587	2.528283601	0.719663895	3.513144982	0.000442836	0.021744329	5.768849399	up
534	Gm20568	82.83557282	2.568266409	0.734440298	3.496902902	0.000470693	0.022300366	5.930963156	up
535	Inpp4b	272.7246612	2.576049142	0.767895226	3.354688317	0.000794545	0.03206686	5.963044662	up
536	Cytip	2233.23077	2.603278426	0.797722562	3.26338824	0.001100886	0.039056853	6.076659384	up
537	Ccl20	77.17486982	2.634409052	0.779609607	3.379138773	0.000727133	0.029970598	6.209207103	up
538	Nckap5	51.65718826	2.67454324	0.790083875	3.385138369	0.000711424	0.029532558	6.384365469	up
539	Sall1	359.1184649	2.699966066	0.712907714	3.787258872	0.000152318	0.010580363	6.497866332	up
540	Dlx6	198.3670329	2.703254355	0.76326276	3.541708696	0.000397544	0.020575842	6.512693604	up
541	Slc9a4	20.78445841	2.770318121	0.738025178	3.753690528	0.00017425	0.011473174	6.822583379	up
542	Fam167a	2272.535276	2.812341284	0.856003196	3.285433159	0.001018257	0.036756337	7.024235839	up
543	Dlx6os1	211.2182685	2.825671969	0.606132379	4.661806669	3.13E-06	0.000594013	7.089441456	up
544	Rimklb	791.6842219	2.836448219	0.623092319	4.55221182	5.31E-06	0.000864985	7.142594501	up
545	Gm35254	252.1369579	2.877913927	0.819417957	3.51214408	0.000444507	0.021744329	7.350864491	up
546	Tcrg	16.3173974	2.888106925	0.771577488	3.743119741	0.00018175	0.01173631	7.402984075	up
547	Gm12119	84.87136118	2.920621955	0.88328855	3.306532113	0.000944585	0.034889844	7.571724687	up
548	Sh3rf2	439.9761928	2.973180577	0.900359989	3.302213128	0.000959252	0.035061951	7.852655337	up
549	Tprg	198.8281146	3.104907729	0.930607331	3.336431626	0.000848613	0.033208897	8.603404854	up
550	Apobec2	210.9335001	3.193362158	0.859887074	3.713699455	0.000204251	0.012902617	9.147402657	up
551	Gucy1b2	46.12511018	3.465174936	1.086574539	3.189081662	0.001427256	0.045827256	11.04387789	up
552	Gm41848	31.22190336	3.662119943	1.021147032	3.586280751	0.000335428	0.018390516	12.65924924	up
553	Arntl2	1886.68362	3.739758367	1.014872907	3.684952413	0.000228745	0.014142467	13.35916904	up
554	Pi15	1249.579543	3.750634984	0.884195361	4.24186232	2.22E-05	0.002617035	13.46026571	up
555	Cd80	267.8964839	3.864710851	0.904148917	4.274418494	1.92E-05	0.002411018	14.56779732	up
556	Aicda	303.5294135	3.924895199	1.009853677	3.88659792	0.000101659	0.007842582	15.18837058	up
557	AI839979	90.63579336	4.071226043	0.963139242	4.227037861	2.37E-05	0.002727224	16.80974627	up
558	Gm34320	18.63159303	4.923086345	1.441121343	3.41614977	0.000635133	0.02709955	30.33867859	up
