# Supplementary material for: A novel combinatorial approach using sulforaphane- and withaferin A-rich extracts for prevention of estrogen receptor-negative breast cancer through epigenetic and gut microbial mechanisms
Source: Sci Rep. 2024 May 27;14:12091. doi: 10.1038/s41598-024-62084-1 (PMC11130158; doi:10.1038/s41598-024-62084-1)
Supplement: Supplementary file 2 — Supplementary Information 2. [file 41598_2024_62084_MOESM2_ESM.zip › Supplementary info files/Supplementary table S9.xlsx]

## Sheet: 3_7_All_KW
L	OTU	Test-Statistic	P	FDR_P	Bonferroni_P	3_mean	7_mean
L2	D_0__Bacteria;D_1__Bacteroidetes	9.05357	0.00262182	0.0524364	0.0524364	0.360546	0.109372
L2	D_0__Bacteria;D_1__Proteobacteria	7.71429	0.00547855	0.0547855	0.109571	0.0032888	0.016677
L2	D_0__Bacteria;D_1__Actinobacteria	5.35714	0.0206376	0.137584	0.412751	0.00204323	0.0302813
L2	D_0__Bacteria;D_1__Firmicutes	3.42857	0.0640775	0.320388	1	0.128784	0.177407
L2	D_0__Bacteria;D_1__Verrucomicrobia	3.01339	0.0825793	0.330317	1	0.503444	0.665808
L2	D_0__Bacteria;D_1__Patescibacteria	1.8006	0.179641	0.598802	1	0.000999297	0.000168076
L2	D_0__Bacteria;D_1__Epsilonbacteraeota	1.14286	0.285049	0.635591	1	0	4.80828e-06
L2	D_0__Bacteria;D_1__Tenericutes	1.03214	0.309656	0.635591	1	0.000558755	0.000259269
L2	D_0__Bacteria;D_1__Deferribacteres	0.875	0.349575	0.635591	1	2.01048e-05	0
L2	D_0__Bacteria;D_1__Fusobacteria	0.875	0.349575	0.635591	1	8.32912e-05	0
L2	D_0__Bacteria;D_1__WPS-2	0.875	0.349575	0.635591	1	1.13338e-05	0
L2	D_0__Bacteria;D_0__Bacteria_unclassified	0.0759494	0.782864	1	1	2.63975e-05	1.37883e-05
L2	D_0__Bacteria;D_1__Cyanobacteria	0	1	1	1	0.000194421	9.85647e-06
L3	D_0__Bacteria;D_1__Bacteroidetes;D_2__Bacteroidia	9.05357	0.00262182	0.0547855	0.0786547	0.360546	0.109372
L3	D_0__Bacteria;D_1__Firmicutes;D_2__Erysipelotrichia	7.71429	0.00547855	0.0547855	0.164357	0.0128559	0.0700578
L3	D_0__Bacteria;D_1__Proteobacteria;D_2__Gammaproteobacteria	7.71429	0.00547855	0.0547855	0.164357	0.00326678	0.0166672
L3	D_0__Bacteria;D_1__Actinobacteria;D_2__Actinobacteria	5.63842	0.0175711	0.123825	0.527132	0.00175666	0.0301931
L3	D_0__Bacteria;D_1__Firmicutes;D_2__Bacilli	5.35714	0.0206376	0.123825	0.619127	0.005744	0.01269
L3	D_0__Bacteria;D_1__Verrucomicrobia;D_2__Verrucomicrobiae	3.01339	0.0825793	0.412896	1	0.503444	0.665808
L3	D_0__Bacteria;D_1__Patescibacteria;D_2__Saccharimonadia	1.8006	0.179641	0.69915	1	0.000999297	0.000168076
L3	D_0__Bacteria;D_1__Actinobacteria;D_2__Coriobacteriia	1.73713	0.187503	0.69915	1	0.000286567	8.81694e-05
L3	D_0__Bacteria;D_1__Epsilonbacteraeota;D_2__Campylobacteria	1.14286	0.285049	0.69915	1	0	4.80828e-06
L3	D_0__Bacteria;D_1__Tenericutes;D_2__Mollicutes	1.03214	0.309656	0.69915	1	0.000558755	0.000259269
L3	D_0__Bacteria;D_1__Cyanobacteria;D_2__Oxyphotobacteria	0.875	0.349575	0.69915	1	0.0001847	0
L3	D_0__Bacteria;D_1__Deferribacteres;D_2__Deferribacteres	0.875	0.349575	0.69915	1	2.01048e-05	0
L3	D_0__Bacteria;D_1__Fusobacteria;D_2__Fusobacteriia	0.875	0.349575	0.69915	1	8.32912e-05	0
L3	D_0__Bacteria;D_1__Proteobacteria;D_1__Proteobacteria_unclassified	0.875	0.349575	0.69915	1	8.61633e-06	0
L3	D_0__Bacteria;D_1__WPS-2;D_2__uncultured bacterium	0.875	0.349575	0.69915	1	1.13338e-05	0
L3	D_0__Bacteria;D_1__Firmicutes;D_2__Clostridia	0.482143	0.487453	0.913975	1	0.110168	0.0946464
L3	D_0__Bacteria;D_1__Proteobacteria;D_2__Alphaproteobacteria	0.33531	0.562549	0.992733	1	1.34043e-05	9.79457e-06
L3	D_0__Bacteria;D_0__Bacteria_unclassified;D_0__Bacteria_unclassified	0.0759494	0.782864	1	1	2.63975e-05	1.37883e-05
L3	D_0__Bacteria;D_1__Cyanobacteria;D_2__Melainabacteria	0	1	1	1	9.72107e-06	9.85647e-06
L3	D_0__Bacteria;D_1__Firmicutes;D_2__Negativicutes	0	1	1	1	1.62018e-05	1.23206e-05
L4	D_0__Bacteria;D_1__Bacteroidetes;D_2__Bacteroidia;D_3__Bacteroidales	9.05357	0.00262182	0.171027	0.17304	0.360541	0.109372
L4	D_0__Bacteria;D_1__Firmicutes;D_2__Erysipelotrichia;D_3__Erysipelotrichales	7.71429	0.00547855	0.171027	0.361585	0.0128559	0.0700578
L4	D_0__Bacteria;D_1__Proteobacteria;D_2__Gammaproteobacteria;D_3__Betaproteobacteriales	7.08482	0.00777396	0.171027	0.513081	0.0031206	0.0136882
L4	D_0__Bacteria;D_1__Actinobacteria;D_2__Actinobacteria;D_3__Bifidobacteriales	5.63842	0.0175711	0.272416	1	0.00175666	0.0301637
L4	D_0__Bacteria;D_1__Firmicutes;D_2__Bacilli;D_3__Lactobacillales	5.35714	0.0206376	0.272416	1	0.005614	0.0126003
L4	D_0__Bacteria;D_1__Proteobacteria;D_2__Gammaproteobacteria;D_3__Enterobacteriales	3.94161	0.0471058	0.518164	1	0	0.00297421
L4	D_0__Bacteria;D_1__Verrucomicrobia;D_2__Verrucomicrobiae;D_3__Verrucomicrobiales	3.01339	0.0825793	0.778605	1	0.503444	0.665808
L4	D_0__Bacteria;D_1__Patescibacteria;D_2__Saccharimonadia;D_3__Saccharimonadales	1.8006	0.179641	0.922877	1	0.000999297	0.000168076
L4	D_0__Bacteria;D_1__Actinobacteria;D_2__Coriobacteriia;D_3__Coriobacteriales	1.73713	0.187503	0.922877	1	0.000286567	8.81694e-05
L4	D_0__Bacteria;D_1__Tenericutes;D_2__Mollicutes;D_3__Mollicutes RF39	1.20536	0.272254	0.922877	1	0.000524714	0.000229618
L4	D_0__Bacteria;D_1__Actinobacteria;D_2__Actinobacteria;D_3__Actinomycetales	1.14286	0.285049	0.922877	1	0	2.94686e-05
L4	D_0__Bacteria;D_1__Cyanobacteria;D_2__Melainabacteria;D_3__Gastranaerophilales	1.14286	0.285049	0.922877	1	0	9.85647e-06
L4	D_0__Bacteria;D_1__Epsilonbacteraeota;D_2__Campylobacteria;D_3__Campylobacterales	1.14286	0.285049	0.922877	1	0	4.80828e-06
L4	D_0__Bacteria;D_1__Proteobacteria;D_2__Alphaproteobacteria;D_3__Rhizobiales	1.14286	0.285049	0.922877	1	0	6.58905e-06
L4	D_0__Bacteria;D_1__Proteobacteria;D_2__Alphaproteobacteria;D_3__Rickettsiales	1.14286	0.285049	0.922877	1	0	3.20552e-06
L4	D_0__Bacteria;D_1__Bacteroidetes;D_2__Bacteroidia;D_3__Flavobacteriales	0.875	0.349575	0.922877	1	5.74422e-06	0
L4	D_0__Bacteria;D_1__Cyanobacteria;D_2__Melainabacteria;D_3__Obscuribacterales	0.875	0.349575	0.922877	1	9.72107e-06	0
L4	D_0__Bacteria;D_1__Cyanobacteria;D_2__Oxyphotobacteria;D_3__Chloroplast	0.875	0.349575	0.922877	1	0.0001847	0
L4	D_0__Bacteria;D_1__Deferribacteres;D_2__Deferribacteres;D_3__Deferribacterales	0.875	0.349575	0.922877	1	2.01048e-05	0
L4	D_0__Bacteria;D_1__Fusobacteria;D_2__Fusobacteriia;D_3__Fusobacteriales	0.875	0.349575	0.922877	1	8.32912e-05	0
L4	D_0__Bacteria;D_1__Proteobacteria;D_1__Proteobacteria_unclassified;D_1__Proteobacteria_unclassified	0.875	0.349575	0.922877	1	8.61633e-06	0
L4	D_0__Bacteria;D_1__Proteobacteria;D_2__Alphaproteobacteria;D_3__Rhodobacterales	0.875	0.349575	0.922877	1	1.34043e-05	0
L4	D_0__Bacteria;D_1__Proteobacteria;D_2__Gammaproteobacteria;D_3__Pasteurellales	0.875	0.349575	0.922877	1	7.7547e-05	0
L4	D_0__Bacteria;D_1__Tenericutes;D_2__Mollicutes;D_3__Mycoplasmatales	0.875	0.349575	0.922877	1	5.74422e-06	0
L4	D_0__Bacteria;D_1__WPS-2;D_2__uncultured bacterium;D_3__uncultured bacterium	0.875	0.349575	0.922877	1	1.13338e-05	0
L4	D_0__Bacteria;D_1__Firmicutes;D_2__Clostridia;D_3__Clostridiales	0.482143	0.487453	1	1	0.110168	0.0946464
L4	D_0__Bacteria;D_1__Proteobacteria;D_2__Gammaproteobacteria;D_3__Pseudomonadales	0.437956	0.508111	1	1	6.86255e-05	4.80828e-06
L4	D_0__Bacteria;D_1__Firmicutes;D_2__Bacilli;D_3__Bacillales	0.232595	0.629606	1	1	0.000130007	8.96649e-05
L4	D_0__Bacteria;D_1__Tenericutes;D_2__Mollicutes;D_3__Anaeroplasmatales	0.109489	0.740727	1	1	2.8297e-05	2.96507e-05
L4	D_0__Bacteria;D_0__Bacteria_unclassified;D_0__Bacteria_unclassified;D_0__Bacteria_unclassified	0.0759494	0.782864	1	1	2.63975e-05	1.37883e-05
L4	D_0__Bacteria;D_1__Firmicutes;D_2__Negativicutes;D_3__Selenomonadales	0	1	1	1	1.62018e-05	1.23206e-05
L5	D_0__Bacteria;D_1__Firmicutes;D_2__Clostridia;D_3__Clostridiales;D_4__Clostridiaceae 1	11.2	0.000817973	0.07563	0.100611	2.56943e-05	0.0180299
L5	D_0__Bacteria;D_1__Firmicutes;D_2__Clostridia;D_3__Clostridiales;D_4__Clostridiales vadinBB60 group	9.94091	0.00161646	0.07563	0.198824	0.00782999	0.000825165
L5	D_0__Bacteria;D_1__Bacteroidetes;D_2__Bacteroidia;D_3__Bacteroidales;D_4__Muribaculaceae	9.05357	0.00262182	0.07563	0.322484	0.354084	0.107638
L5	D_0__Bacteria;D_1__Bacteroidetes;D_2__Bacteroidia;D_3__Bacteroidales;D_4__Rikenellaceae	9.05357	0.00262182	0.07563	0.322484	0.00622286	0.00131889
L5	D_0__Bacteria;D_1__Firmicutes;D_2__Clostridia;D_3__Clostridiales;D_4__Family XIII	8.43076	0.00368927	0.07563	0.45378	0.000181533	0.00282001
L5	D_0__Bacteria;D_1__Firmicutes;D_2__Clostridia;D_3__Clostridiales;D_4__Peptostreptococcaceae	8.43076	0.00368927	0.07563	0.45378	0.00349568	0.0328141
L5	D_0__Bacteria;D_1__Firmicutes;D_2__Erysipelotrichia;D_3__Erysipelotrichales;D_4__Erysipelotrichaceae	7.71429	0.00547855	0.096266	0.673862	0.0128559	0.0700578
L5	D_0__Bacteria;D_1__Proteobacteria;D_2__Gammaproteobacteria;D_3__Betaproteobacteriales;D_4__Burkholderiaceae	7.08482	0.00777396	0.119525	0.956197	0.0031206	0.0136882
L5	D_0__Bacteria;D_1__Actinobacteria;D_2__Actinobacteria;D_3__Bifidobacteriales;D_4__Bifidobacteriaceae	5.63842	0.0175711	0.211535	1	0.00175666	0.0301637
L5	D_0__Bacteria;D_1__Firmicutes;D_2__Bacilli;D_3__Lactobacillales;D_4__Streptococcaceae	5.35714	0.0206376	0.211535	1	0.00184552	0.00313346
L5	D_0__Bacteria;D_1__Firmicutes;D_2__Clostridia;D_3__Clostridiales;D_4__Lachnospiraceae	5.35714	0.0206376	0.211535	1	0.0538235	0.0195695
L5	D_0__Bacteria;D_1__Firmicutes;D_2__Clostridia;D_3__Clostridiales;D_4__Ruminococcaceae	5.35714	0.0206376	0.211535	1	0.0435335	0.0198754
L5	D_0__Bacteria;D_1__Firmicutes;D_2__Bacilli;D_3__Lactobacillales;D_4__Enterococcaceae	3.94161	0.0471058	0.413858	1	0	0.00394404
L5	D_0__Bacteria;D_1__Proteobacteria;D_2__Gammaproteobacteria;D_3__Enterobacteriales;D_4__Enterobacteriaceae	3.94161	0.0471058	0.413858	1	0	0.00297421
L5	D_0__Bacteria;D_1__Verrucomicrobia;D_2__Verrucomicrobiae;D_3__Verrucomicrobiales;D_4__Akkermansiaceae	3.01339	0.0825793	0.67715	1	0.503444	0.665808
L5	D_0__Bacteria;D_1__Firmicutes;D_2__Clostridia;D_3__Clostridiales;D_4__Family XI	2.87159	0.090156	0.693074	1	0.000166018	2.13879e-05
L5	D_0__Bacteria;D_1__Firmicutes;D_2__Bacilli;D_3__Bacillales;D_4__Paenibacillaceae	2.44898	0.117601	0.85088	1	0	8.96649e-05
L5	D_0__Bacteria;D_1__Proteobacteria;D_2__Gammaproteobacteria;D_3__Pseudomonadales;D_4__Moraxellaceae	1.875	0.170904	0.914845	1	2.26717e-05	0
L5	D_0__Bacteria;D_1__Patescibacteria;D_2__Saccharimonadia;D_3__Saccharimonadales;D_4__Saccharimonadaceae	1.8006	0.179641	0.914845	1	0.000999297	0.000168076
L5	D_0__Bacteria;D_1__Actinobacteria;D_2__Coriobacteriia;D_3__Coriobacteriales;D_4__Eggerthellaceae	1.73713	0.187503	0.914845	1	0.000286567	8.81694e-05
L5	D_0__Bacteria;D_1__Firmicutes;D_2__Clostridia;D_3__Clostridiales;D_4__Peptococcaceae	1.63219	0.2014	0.914845	1	0.000987217	0.00060911
L5	D_0__Bacteria;D_1__Bacteroidetes;D_2__Bacteroidia;D_3__Bacteroidales;D_4__Bacteroidaceae	1.42201	0.233073	0.914845	1	0.000188111	8.40643e-05
L5	D_0__Bacteria;D_1__Tenericutes;D_2__Mollicutes;D_3__Mollicutes RF39;D_4__gut metagenome	1.42201	0.233073	0.914845	1	0.000446101	0.000202146
L5	D_0__Bacteria;D_1__Actinobacteria;D_2__Actinobacteria;D_3__Actinomycetales;D_4__Actinomycetaceae	1.14286	0.285049	0.914845	1	0	2.94686e-05
L5	D_0__Bacteria;D_1__Cyanobacteria;D_2__Melainabacteria;D_3__Gastranaerophilales;D_4__uncultured bacterium	1.14286	0.285049	0.914845	1	0	9.85647e-06
L5	D_0__Bacteria;D_1__Epsilonbacteraeota;D_2__Campylobacteria;D_3__Campylobacterales;D_4__Campylobacteraceae	1.14286	0.285049	0.914845	1	0	4.80828e-06
L5	D_0__Bacteria;D_1__Proteobacteria;D_2__Alphaproteobacteria;D_3__Rhizobiales;D_4__Rhizobiaceae	1.14286	0.285049	0.914845	1	0	6.58905e-06
L5	D_0__Bacteria;D_1__Proteobacteria;D_2__Alphaproteobacteria;D_3__Rickettsiales;D_4__Mitochondria	1.14286	0.285049	0.914845	1	0	3.20552e-06
L5	D_0__Bacteria;D_1__Firmicutes;D_2__Bacilli;D_3__Lactobacillales;D_4__Lactobacillaceae	1.08482	0.297621	0.914845	1	0.00373401	0.00552284
L5	D_0__Bacteria;D_1__Bacteroidetes;D_2__Bacteroidia;D_3__Bacteroidales;D_3__Bacteroidales_unclassified	0.875	0.349575	0.914845	1	8.61633e-06	0
L5	D_0__Bacteria;D_1__Bacteroidetes;D_2__Bacteroidia;D_3__Bacteroidales;D_4__Paludibacteraceae	0.875	0.349575	0.914845	1	5.74422e-06	0
L5	D_0__Bacteria;D_1__Bacteroidetes;D_2__Bacteroidia;D_3__Bacteroidales;D_4__Porphyromonadaceae	0.875	0.349575	0.914845	1	5.62215e-06	0
L5	D_0__Bacteria;D_1__Bacteroidetes;D_2__Bacteroidia;D_3__Flavobacteriales;D_4__Flavobacteriaceae	0.875	0.349575	0.914845	1	5.74422e-06	0
L5	D_0__Bacteria;D_1__Cyanobacteria;D_2__Melainabacteria;D_3__Obscuribacterales;D_4__uncultured bacterium	0.875	0.349575	0.914845	1	9.72107e-06	0
L5	D_0__Bacteria;D_1__Cyanobacteria;D_2__Oxyphotobacteria;D_3__Chloroplast;D_3__Chloroplast_unclassified	0.875	0.349575	0.914845	1	0.0001847	0
L5	D_0__Bacteria;D_1__Deferribacteres;D_2__Deferribacteres;D_3__Deferribacterales;D_4__Deferribacteraceae	0.875	0.349575	0.914845	1	2.01048e-05	0
L5	D_0__Bacteria;D_1__Firmicutes;D_2__Bacilli;D_3__Bacillales;D_4__Family XI	0.875	0.349575	0.914845	1	5.62215e-06	0
L5	D_0__Bacteria;D_1__Firmicutes;D_2__Bacilli;D_3__Bacillales;D_4__Listeriaceae	0.875	0.349575	0.914845	1	6.60585e-05	0
L5	D_0__Bacteria;D_1__Firmicutes;D_2__Bacilli;D_3__Bacillales;D_4__Staphylococcaceae	0.875	0.349575	0.914845	1	5.83264e-05	0
L5	D_0__Bacteria;D_1__Firmicutes;D_2__Bacilli;D_3__Lactobacillales;D_4__Carnobacteriaceae	0.875	0.349575	0.914845	1	3.44653e-05	0
L5	D_0__Bacteria;D_1__Fusobacteria;D_2__Fusobacteriia;D_3__Fusobacteriales;D_4__Fusobacteriaceae	0.875	0.349575	0.914845	1	8.32912e-05	0
L5	D_0__Bacteria;D_1__Proteobacteria;D_1__Proteobacteria_unclassified;D_1__Proteobacteria_unclassified;D_1__Proteobacteria_unclassified	0.875	0.349575	0.914845	1	8.61633e-06	0
L5	D_0__Bacteria;D_1__Proteobacteria;D_2__Alphaproteobacteria;D_3__Rhodobacterales;D_4__Rhodobacteraceae	0.875	0.349575	0.914845	1	1.34043e-05	0
L5	D_0__Bacteria;D_1__Proteobacteria;D_2__Gammaproteobacteria;D_3__Pasteurellales;D_4__Pasteurellaceae	0.875	0.349575	0.914845	1	7.7547e-05	0
L5	D_0__Bacteria;D_1__Tenericutes;D_2__Mollicutes;D_3__Mollicutes RF39;D_3__Mollicutes_RF39_unclassified	0.875	0.349575	0.914845	1	1.39582e-05	0
L5	D_0__Bacteria;D_1__Tenericutes;D_2__Mollicutes;D_3__Mycoplasmatales;D_4__Mycoplasmataceae	0.875	0.349575	0.914845	1	5.74422e-06	0
L5	D_0__Bacteria;D_1__WPS-2;D_2__uncultured bacterium;D_3__uncultured bacterium;D_4__uncultured bacterium	0.875	0.349575	0.914845	1	1.13338e-05	0
L5	D_0__Bacteria;D_1__Bacteroidetes;D_2__Bacteroidia;D_3__Bacteroidales;D_4__Tannerellaceae	0.828011	0.362848	0.929799	1	1.43606e-05	0.000319581
L5	D_0__Bacteria;D_1__Firmicutes;D_2__Clostridia;D_3__Clostridiales;D_4__Christensenellaceae	0.535714	0.464214	1	1	0.000124922	8.19661e-05
L5	D_0__Bacteria;D_1__Tenericutes;D_2__Mollicutes;D_3__Anaeroplasmatales;D_4__Anaeroplasmataceae	0.109489	0.740727	1	1	2.8297e-05	2.96507e-05
L5	D_0__Bacteria;D_0__Bacteria_unclassified;D_0__Bacteria_unclassified;D_0__Bacteria_unclassified;D_0__Bacteria_unclassified	0.0759494	0.782864	1	1	2.63975e-05	1.37883e-05
L5	D_0__Bacteria;D_1__Bacteroidetes;D_2__Bacteroidia;D_3__Bacteroidales;D_4__Prevotellaceae	0	1	1	1	1.14884e-05	1.11159e-05
L5	D_0__Bacteria;D_1__Firmicutes;D_2__Negativicutes;D_3__Selenomonadales;D_4__Veillonellaceae	0	1	1	1	1.62018e-05	1.23206e-05
L5	D_0__Bacteria;D_1__Proteobacteria;D_2__Gammaproteobacteria;D_3__Pseudomonadales;D_4__Pseudomonadaceae	0	1	1	1	4.59538e-05	4.80828e-06
L5	D_0__Bacteria;D_1__Tenericutes;D_2__Mollicutes;D_3__Mollicutes RF39;D_4__uncultured bacterium	0	1	1	1	6.46547e-05	2.74725e-05
L6	D_0__Bacteria;D_1__Firmicutes;D_2__Clostridia;D_3__Clostridiales;D_4__Clostridiaceae 1;D_5__Clostridium sensu stricto 1	11.2	0.000817973	0.0662352	0.236394	2.56943e-05	0.00668787
L6	D_0__Bacteria;D_1__Bacteroidetes;D_2__Bacteroidia;D_3__Bacteroidales;D_4__Muribaculaceae;D_5__uncultured Bacteroidales bacterium	10.6909	0.00107663	0.0662352	0.311147	0.0380876	0.00140694
L6	D_0__Bacteria;D_1__Firmicutes;D_2__Clostridia;D_3__Clostridiales;D_4__Lachnospiraceae;D_5__Roseburia	10.5755	0.00114594	0.0662352	0.331176	0.00378347	0.000487161
L6	D_0__Bacteria;D_1__Firmicutes;D_2__Clostridia;D_3__Clostridiales;D_4__Lachnospiraceae;D_5__uncultured	10.5755	0.00114594	0.0662352	0.331176	0.0049513	0.00047398
L6	D_0__Bacteria;D_1__Firmicutes;D_2__Clostridia;D_3__Clostridiales;D_4__Ruminococcaceae;D_5__Ruminiclostridium	10.5755	0.00114594	0.0662352	0.331176	0.00754247	0.000614951
L6	D_0__Bacteria;D_1__Firmicutes;D_2__Clostridia;D_3__Clostridiales;D_4__Clostridiales vadinBB60 group;D_5__uncultured bacterium	9.94091	0.00161646	0.0757706	0.467156	0.00707474	0.000825165
L6	D_0__Bacteria;D_1__Firmicutes;D_2__Clostridia;D_3__Clostridiales;D_4__Clostridiales vadinBB60 group;D_5__uncultured Clostridiales bacterium	9.45772	0.00210262	0.0757706	0.607658	0.000593948	0
L6	D_0__Bacteria;D_1__Firmicutes;D_2__Erysipelotrichia;D_3__Erysipelotrichales;D_4__Erysipelotrichaceae;D_5__Faecalibaculum	9.21818	0.00239623	0.0757706	0.692512	0.00191394	0.0614598
L6	D_0__Bacteria;D_1__Firmicutes;D_2__Clostridia;D_3__Clostridiales;D_4__Lachnospiraceae;D_4__Lachnospiraceae_unclassified	9.11871	0.00253009	0.0757706	0.731196	0.00781418	0.00138612
L6	D_0__Bacteria;D_1__Bacteroidetes;D_2__Bacteroidia;D_3__Bacteroidales;D_4__Rikenellaceae;D_5__Alistipes	9.05357	0.00262182	0.0757706	0.757706	0.00622286	0.00131889
L6	D_0__Bacteria;D_1__Firmicutes;D_2__Clostridia;D_3__Clostridiales;D_4__Lachnospiraceae;D_5__[Eubacterium] xylanophilum group	8.57143	0.00341479	0.0787222	0.986875	0.00203246	1.23206e-05
L6	D_0__Bacteria;D_1__Firmicutes;D_2__Clostridia;D_3__Clostridiales;D_4__Family XIII;D_5__[Eubacterium] nodatum group	8.52273	0.00350738	0.0787222	1	0.0001731	0.00280769
L6	D_0__Bacteria;D_1__Bacteroidetes;D_2__Bacteroidia;D_3__Bacteroidales;D_4__Muribaculaceae;D_5__uncultured bacterium	8.37054	0.00381353	0.0787222	1	0.313827	0.104611
L6	D_0__Bacteria;D_1__Firmicutes;D_2__Clostridia;D_3__Clostridiales;D_4__Lachnospiraceae;D_5__Lachnoclostridium	8.37054	0.00381353	0.0787222	1	0.00414449	0.00182054
L6	D_0__Bacteria;D_1__Firmicutes;D_2__Clostridia;D_3__Clostridiales;D_4__Lachnospiraceae;D_5__Lachnospiraceae UCG-006	7.87202	0.00502054	0.0967291	1	0.000590346	2.66782e-05
L6	D_0__Bacteria;D_1__Firmicutes;D_2__Clostridia;D_3__Clostridiales;D_4__Ruminococcaceae;D_5__Ruminiclostridium 6	7.51705	0.00611178	0.110394	1	0.000397015	0
L6	D_0__Bacteria;D_1__Firmicutes;D_2__Clostridia;D_3__Clostridiales;D_4__Ruminococcaceae;D_5__Oscillibacter	7.21364	0.00723518	0.122998	1	0.00532006	0.000884565
L6	D_0__Bacteria;D_1__Proteobacteria;D_2__Gammaproteobacteria;D_3__Betaproteobacteriales;D_4__Burkholderiaceae;D_5__Parasutterella	7.08482	0.00777396	0.124815	1	0.0031206	0.0136882
L6	D_0__Bacteria;D_1__Firmicutes;D_2__Clostridia;D_3__Clostridiales;D_4__Ruminococcaceae;D_5__uncultured	6.49374	0.0108255	0.164662	1	0.00593835	0.00169269
L6	D_0__Bacteria;D_1__Firmicutes;D_2__Clostridia;D_3__Clostridiales;D_4__Lachnospiraceae;D_5__Lachnospiraceae UCG-002	5.68803	0.0170811	0.220784	1	0.000502998	7.39235e-05
L6	D_0__Bacteria;D_1__Firmicutes;D_2__Clostridia;D_3__Clostridiales;D_4__Clostridiaceae 1;D_5__Clostridium sensu stricto 13	5.64706	0.0174847	0.220784	1	0	0.011342
L6	D_0__Bacteria;D_1__Firmicutes;D_2__Clostridia;D_3__Clostridiales;D_4__Peptostreptococcaceae;D_5__Terrisporobacter	5.64706	0.0174847	0.220784	1	0	0.00594045
L6	D_0__Bacteria;D_1__Actinobacteria;D_2__Actinobacteria;D_3__Bifidobacteriales;D_4__Bifidobacteriaceae;D_5__Bifidobacterium	5.63842	0.0175711	0.220784	1	0.00175666	0.0301637
L6	D_0__Bacteria;D_1__Firmicutes;D_2__Bacilli;D_3__Lactobacillales;D_4__Streptococcaceae;D_5__Lactococcus	5.35714	0.0206376	0.248511	1	0.00184552	0.00312439
L6	D_0__Bacteria;D_1__Firmicutes;D_2__Clostridia;D_3__Clostridiales;D_4__Clostridiales vadinBB60 group;D_5__uncultured Clostridia bacterium	4.32353	0.0375889	0.434527	1	0.000161302	0
L6	D_0__Bacteria;D_1__Firmicutes;D_2__Bacilli;D_3__Lactobacillales;D_4__Enterococcaceae;D_5__Enterococcus	3.94161	0.0471058	0.469628	1	0	0.00394404
L6	D_0__Bacteria;D_1__Firmicutes;D_2__Clostridia;D_3__Clostridiales;D_4__Ruminococcaceae;D_5__UBA1819	3.94161	0.0471058	0.469628	1	0	0.000734031
L6	D_0__Bacteria;D_1__Proteobacteria;D_2__Gammaproteobacteria;D_3__Enterobacteriales;D_4__Enterobacteriaceae;D_4__Enterobacteriaceae_unclassified	3.94161	0.0471058	0.469628	1	0	0.00297421
L6	D_0__Bacteria;D_1__Firmicutes;D_2__Clostridia;D_3__Clostridiales;D_4__Lachnospiraceae;D_5__Blautia	3.94091	0.0471253	0.469628	1	0.00279714	0.000779756
L6	D_0__Bacteria;D_1__Bacteroidetes;D_2__Bacteroidia;D_3__Bacteroidales;D_4__Muribaculaceae;D_5__Muribaculum	3.49091	0.0617067	0.594441	1	0.00216864	0.00162018
L6	D_0__Bacteria;D_1__Firmicutes;D_2__Clostridia;D_3__Clostridiales;D_4__Lachnospiraceae;D_5__Acetatifactor	3.31276	0.0687438	0.620843	1	0.00109757	6.82356e-05
L6	D_0__Bacteria;D_1__Firmicutes;D_2__Clostridia;D_3__Clostridiales;D_4__Ruminococcaceae;D_5__Ruminococcus 1	3.31276	0.0687438	0.620843	1	0.000640128	1.43028e-05
L6	D_0__Bacteria;D_1__Firmicutes;D_2__Clostridia;D_3__Clostridiales;D_4__Ruminococcaceae;D_5__Harryflintia	3.01779	0.0823555	0.701785	1	7.32832e-05	0
L6	D_0__Bacteria;D_1__Verrucomicrobia;D_2__Verrucomicrobiae;D_3__Verrucomicrobiales;D_4__Akkermansiaceae;D_5__Akkermansia	3.01339	0.0825793	0.701785	1	0.503444	0.665808
L6	D_0__Bacteria;D_1__Firmicutes;D_2__Erysipelotrichia;D_3__Erysipelotrichales;D_4__Erysipelotrichaceae;D_5__uncultured bacterium	2.96677	0.0849913	0.701785	1	5.18457e-05	0.00103648
L6	D_0__Bacteria;D_1__Firmicutes;D_2__Clostridia;D_3__Clostridiales;D_4__Peptostreptococcaceae;D_5__Romboutsia	2.72222	0.0989602	0.79443	1	0.00349568	0.0268736
L6	D_0__Bacteria;D_1__Firmicutes;D_2__Clostridia;D_3__Clostridiales;D_4__Ruminococcaceae;D_5__Ruminiclostridium 5	2.625	0.105193	0.800017	1	0.00234759	0.00119831
L6	D_0__Bacteria;D_1__Firmicutes;D_2__Clostridia;D_3__Clostridiales;D_4__Ruminococcaceae;D_5__Ruminiclostridium 9	2.625	0.105193	0.800017	1	0.00766281	0.00568091
L6	D_0__Bacteria;D_1__Bacteroidetes;D_2__Bacteroidia;D_3__Bacteroidales;D_4__Tannerellaceae;D_5__Parabacteroides	2.44898	0.117601	0.849669	1	0	0.000319581
L6	D_0__Bacteria;D_1__Firmicutes;D_2__Bacilli;D_3__Bacillales;D_4__Paenibacillaceae;D_5__Paenibacillus	2.44898	0.117601	0.849669	1	0	8.96649e-05
L6	D_0__Bacteria;D_1__Firmicutes;D_2__Clostridia;D_3__Clostridiales;D_4__Peptococcaceae;D_5__uncultured	2.27968	0.131079	0.918428	1	0.000778214	0.000549683
L6	D_0__Bacteria;D_1__Firmicutes;D_2__Clostridia;D_3__Clostridiales;D_4__Lachnospiraceae;D_5__GCA-900066575	1.94245	0.163403	0.918428	1	0.00121332	0.000805007
L6	D_0__Bacteria;D_1__Firmicutes;D_2__Clostridia;D_3__Clostridiales;D_4__Lachnospiraceae;D_5__Lachnospiraceae NK4A136 group	1.93202	0.164537	0.918428	1	0.0220963	0.0116891
L6	D_0__Bacteria;D_1__Firmicutes;D_2__Clostridia;D_3__Clostridiales;D_4__Family XI;D_5__Gallicola	1.875	0.170904	0.918428	1	4.29411e-05	0
L6	D_0__Bacteria;D_1__Firmicutes;D_2__Clostridia;D_3__Clostridiales;D_4__Lachnospiraceae;D_5__Moryella	1.875	0.170904	0.918428	1	4.75938e-05	0
L6	D_0__Bacteria;D_1__Firmicutes;D_2__Clostridia;D_3__Clostridiales;D_4__Ruminococcaceae;D_5__uncultured bacterium	1.875	0.170904	0.918428	1	5.12707e-05	0
L6	D_0__Bacteria;D_1__Patescibacteria;D_2__Saccharimonadia;D_3__Saccharimonadales;D_4__Saccharimonadaceae;D_5__Candidatus Saccharimonas	1.8006	0.179641	0.918428	1	0.000999297	0.000168076
L6	D_0__Bacteria;D_1__Actinobacteria;D_2__Coriobacteriia;D_3__Coriobacteriales;D_4__Eggerthellaceae;D_5__Enterorhabdus	1.73713	0.187503	0.918428	1	0.000286567	8.81694e-05
L6	D_0__Bacteria;D_1__Firmicutes;D_2__Clostridia;D_3__Clostridiales;D_4__Ruminococcaceae;D_5__Intestinimonas	1.62343	0.202614	0.918428	1	0.00512262	0.00273349
L6	D_0__Bacteria;D_1__Firmicutes;D_2__Clostridia;D_3__Clostridiales;D_4__Ruminococcaceae;D_4__Ruminococcaceae_unclassified	1.575	0.209482	0.918428	1	0.00223484	0.000373847
L6	D_0__Bacteria;D_1__Bacteroidetes;D_2__Bacteroidia;D_3__Bacteroidales;D_4__Bacteroidaceae;D_5__Bacteroides	1.42201	0.233073	0.918428	1	0.000188111	8.40643e-05
L6	D_0__Bacteria;D_1__Tenericutes;D_2__Mollicutes;D_3__Mollicutes RF39;D_4__gut metagenome;D_5__gut metagenome	1.42201	0.233073	0.918428	1	0.000446101	0.000202146
L6	D_0__Bacteria;D_1__Firmicutes;D_2__Clostridia;D_3__Clostridiales;D_4__Ruminococcaceae;D_5__Ruminococcaceae UCG-013	1.38889	0.238593	0.918428	1	0.000351478	0.000176709
L6	D_0__Bacteria;D_1__Firmicutes;D_2__Clostridia;D_3__Clostridiales;D_4__Ruminococcaceae;D_5__Ruminococcaceae UCG-004	1.20536	0.272254	0.918428	1	0.000456268	0.000205518
L6	D_0__Bacteria;D_1__Actinobacteria;D_2__Actinobacteria;D_3__Actinomycetales;D_4__Actinomycetaceae;D_5__Varibaculum	1.14286	0.285049	0.918428	1	0	2.94686e-05
L6	D_0__Bacteria;D_1__Bacteroidetes;D_2__Bacteroidia;D_3__Bacteroidales;D_4__Prevotellaceae;D_5__Prevotella 9	1.14286	0.285049	0.918428	1	0	1.11159e-05
L6	D_0__Bacteria;D_1__Cyanobacteria;D_2__Melainabacteria;D_3__Gastranaerophilales;D_4__uncultured bacterium;D_5__uncultured bacterium	1.14286	0.285049	0.918428	1	0	9.85647e-06
L6	D_0__Bacteria;D_1__Epsilonbacteraeota;D_2__Campylobacteria;D_3__Campylobacterales;D_4__Campylobacteraceae;D_5__Campylobacter	1.14286	0.285049	0.918428	1	0	4.80828e-06
L6	D_0__Bacteria;D_1__Firmicutes;D_2__Bacilli;D_3__Lactobacillales;D_4__Streptococcaceae;D_5__Streptococcus	1.14286	0.285049	0.918428	1	0	9.06727e-06
L6	D_0__Bacteria;D_1__Firmicutes;D_2__Clostridia;D_3__Clostridiales;D_4__Family XIII;D_5__Family XIII UCG-001	1.14286	0.285049	0.918428	1	0	1.23206e-05
L6	D_0__Bacteria;D_1__Firmicutes;D_2__Clostridia;D_3__Clostridiales;D_4__Lachnospiraceae;D_5__Anaerosporobacter	1.14286	0.285049	0.918428	1	0	7.24795e-05
L6	D_0__Bacteria;D_1__Firmicutes;D_2__Clostridia;D_3__Clostridiales;D_4__Lachnospiraceae;D_5__Cellulosilyticum	1.14286	0.285049	0.918428	1	0	6.41104e-06
L6	D_0__Bacteria;D_1__Firmicutes;D_2__Clostridia;D_3__Clostridiales;D_4__Lachnospiraceae;D_5__[Ruminococcus] torques group	1.14286	0.285049	0.918428	1	0	9.06727e-06
L6	D_0__Bacteria;D_1__Firmicutes;D_2__Negativicutes;D_3__Selenomonadales;D_4__Veillonellaceae;D_5__Dialister	1.14286	0.285049	0.918428	1	0	1.23206e-05
L6	D_0__Bacteria;D_1__Proteobacteria;D_2__Alphaproteobacteria;D_3__Rhizobiales;D_4__Rhizobiaceae;D_5__Phyllobacterium	1.14286	0.285049	0.918428	1	0	6.58905e-06
L6	D_0__Bacteria;D_1__Proteobacteria;D_2__Alphaproteobacteria;D_3__Rickettsiales;D_4__Mitochondria;D_4__Mitochondria_unclassified	1.14286	0.285049	0.918428	1	0	3.20552e-06
L6	D_0__Bacteria;D_1__Firmicutes;D_2__Bacilli;D_3__Lactobacillales;D_4__Lactobacillaceae;D_5__Lactobacillus	1.08482	0.297621	0.918428	1	0.00373401	0.00552284
L6	D_0__Bacteria;D_1__Firmicutes;D_2__Clostridia;D_3__Clostridiales;D_4__Lachnospiraceae;D_5__Marvinbryantia	1.0084	0.315286	0.918428	1	0.00127732	0.000399247
L6	D_0__Bacteria;D_1__Bacteroidetes;D_2__Bacteroidia;D_3__Bacteroidales;D_3__Bacteroidales_unclassified;D_3__Bacteroidales_unclassified	0.875	0.349575	0.918428	1	8.61633e-06	0
L6	D_0__Bacteria;D_1__Bacteroidetes;D_2__Bacteroidia;D_3__Bacteroidales;D_4__Paludibacteraceae;D_5__F0058	0.875	0.349575	0.918428	1	5.74422e-06	0
L6	D_0__Bacteria;D_1__Bacteroidetes;D_2__Bacteroidia;D_3__Bacteroidales;D_4__Porphyromonadaceae;D_5__Porphyromonas	0.875	0.349575	0.918428	1	5.62215e-06	0
L6	D_0__Bacteria;D_1__Bacteroidetes;D_2__Bacteroidia;D_3__Bacteroidales;D_4__Prevotellaceae;D_5__Alloprevotella	0.875	0.349575	0.918428	1	1.14884e-05	0
L6	D_0__Bacteria;D_1__Bacteroidetes;D_2__Bacteroidia;D_3__Bacteroidales;D_4__Tannerellaceae;D_5__Tannerella	0.875	0.349575	0.918428	1	1.43606e-05	0
L6	D_0__Bacteria;D_1__Bacteroidetes;D_2__Bacteroidia;D_3__Flavobacteriales;D_4__Flavobacteriaceae;D_5__NS5 marine group	0.875	0.349575	0.918428	1	5.74422e-06	0
L6	D_0__Bacteria;D_1__Cyanobacteria;D_2__Melainabacteria;D_3__Obscuribacterales;D_4__uncultured bacterium;D_5__uncultured bacterium	0.875	0.349575	0.918428	1	9.72107e-06	0
L6	D_0__Bacteria;D_1__Cyanobacteria;D_2__Oxyphotobacteria;D_3__Chloroplast;D_3__Chloroplast_unclassified;D_3__Chloroplast_unclassified	0.875	0.349575	0.918428	1	0.0001847	0
L6	D_0__Bacteria;D_1__Deferribacteres;D_2__Deferribacteres;D_3__Deferribacterales;D_4__Deferribacteraceae;D_5__Mucispirillum	0.875	0.349575	0.918428	1	2.01048e-05	0
L6	D_0__Bacteria;D_1__Firmicutes;D_2__Bacilli;D_3__Bacillales;D_4__Family XI;D_5__Gemella	0.875	0.349575	0.918428	1	5.62215e-06	0
L6	D_0__Bacteria;D_1__Firmicutes;D_2__Bacilli;D_3__Bacillales;D_4__Listeriaceae;D_5__Listeria	0.875	0.349575	0.918428	1	6.60585e-05	0
L6	D_0__Bacteria;D_1__Firmicutes;D_2__Bacilli;D_3__Bacillales;D_4__Staphylococcaceae;D_5__Staphylococcus	0.875	0.349575	0.918428	1	5.83264e-05	0
L6	D_0__Bacteria;D_1__Firmicutes;D_2__Bacilli;D_3__Lactobacillales;D_4__Carnobacteriaceae;D_5__Granulicatella	0.875	0.349575	0.918428	1	3.44653e-05	0
L6	D_0__Bacteria;D_1__Firmicutes;D_2__Clostridia;D_3__Clostridiales;D_4__Christensenellaceae;D_5__Christensenellaceae R-7 group	0.875	0.349575	0.918428	1	1.14884e-05	0
L6	D_0__Bacteria;D_1__Firmicutes;D_2__Clostridia;D_3__Clostridiales;D_4__Family XI;D_5__Finegoldia	0.875	0.349575	0.918428	1	1.43606e-05	0
L6	D_0__Bacteria;D_1__Firmicutes;D_2__Clostridia;D_3__Clostridiales;D_4__Family XIII;D_5__Anaerovorax	0.875	0.349575	0.918428	1	8.43322e-06	0
L6	D_0__Bacteria;D_1__Firmicutes;D_2__Clostridia;D_3__Clostridiales;D_4__Lachnospiraceae;D_5__Anaerostipes	0.875	0.349575	0.918428	1	1.62018e-05	0
L6	D_0__Bacteria;D_1__Firmicutes;D_2__Clostridia;D_3__Clostridiales;D_4__Lachnospiraceae;D_5__Lachnospiraceae FCS020 group	0.875	0.349575	0.918428	1	3.21702e-05	0
L6	D_0__Bacteria;D_1__Firmicutes;D_2__Clostridia;D_3__Clostridiales;D_4__Lachnospiraceae;D_5__Lachnospiraceae UCG-001	0.875	0.349575	0.918428	1	0.00010914	0
L6	D_0__Bacteria;D_1__Firmicutes;D_2__Clostridia;D_3__Clostridiales;D_4__Lachnospiraceae;D_5__Lachnospiraceae UCG-010	0.875	0.349575	0.918428	1	1.70006e-05	0
L6	D_0__Bacteria;D_1__Firmicutes;D_2__Clostridia;D_3__Clostridiales;D_4__Lachnospiraceae;D_5__[Ruminococcus] gauvreauii group	0.875	0.349575	0.918428	1	1.60851e-05	0
L6	D_0__Bacteria;D_1__Firmicutes;D_2__Clostridia;D_3__Clostridiales;D_4__Ruminococcaceae;D_5__Anaerotruncus	0.875	0.349575	0.918428	1	5.05993e-05	0
L6	D_0__Bacteria;D_1__Firmicutes;D_2__Clostridia;D_3__Clostridiales;D_4__Ruminococcaceae;D_5__Butyricicoccus	0.875	0.349575	0.918428	1	7.02768e-05	0
L6	D_0__Bacteria;D_1__Firmicutes;D_2__Clostridia;D_3__Clostridiales;D_4__Ruminococcaceae;D_5__Faecalibacterium	0.875	0.349575	0.918428	1	1.68664e-05	0
L6	D_0__Bacteria;D_1__Firmicutes;D_2__Clostridia;D_3__Clostridiales;D_4__Ruminococcaceae;D_5__Negativibacillus	0.875	0.349575	0.918428	1	2.26675e-05	0
L6	D_0__Bacteria;D_1__Firmicutes;D_2__Clostridia;D_3__Clostridiales;D_4__Ruminococcaceae;D_5__Oscillospira	0.875	0.349575	0.918428	1	4.59538e-05	0
L6	D_0__Bacteria;D_1__Firmicutes;D_2__Clostridia;D_3__Clostridiales;D_4__Ruminococcaceae;D_5__Ruminococcaceae UCG-002	0.875	0.349575	0.918428	1	1.29614e-05	0
L6	D_0__Bacteria;D_1__Firmicutes;D_2__Clostridia;D_3__Clostridiales;D_4__Ruminococcaceae;D_5__Ruminococcaceae UCG-005	0.875	0.349575	0.918428	1	1.14884e-05	0
L6	D_0__Bacteria;D_1__Firmicutes;D_2__Clostridia;D_3__Clostridiales;D_4__Ruminococcaceae;D_5__Subdoligranulum	0.875	0.349575	0.918428	1	4.36611e-05	0
L6	D_0__Bacteria;D_1__Firmicutes;D_2__Erysipelotrichia;D_3__Erysipelotrichales;D_4__Erysipelotrichaceae;D_5__Dubosiella	0.875	0.349575	0.918428	1	5.62215e-06	0
L6	D_0__Bacteria;D_1__Firmicutes;D_2__Erysipelotrichia;D_3__Erysipelotrichales;D_4__Erysipelotrichaceae;D_5__Ileibacterium	0.875	0.349575	0.918428	1	2.14468e-05	0
L6	D_0__Bacteria;D_1__Firmicutes;D_2__Erysipelotrichia;D_3__Erysipelotrichales;D_4__Erysipelotrichaceae;D_5__uncultured	0.875	0.349575	0.918428	1	2.29769e-05	0
L6	D_0__Bacteria;D_1__Firmicutes;D_2__Negativicutes;D_3__Selenomonadales;D_4__Veillonellaceae;D_5__Veillonella	0.875	0.349575	0.918428	1	1.62018e-05	0
L6	D_0__Bacteria;D_1__Fusobacteria;D_2__Fusobacteriia;D_3__Fusobacteriales;D_4__Fusobacteriaceae;D_5__Fusobacterium	0.875	0.349575	0.918428	1	8.32912e-05	0
L6	D_0__Bacteria;D_1__Proteobacteria;D_1__Proteobacteria_unclassified;D_1__Proteobacteria_unclassified;D_1__Proteobacteria_unclassified;D_1__Proteobacteria_unclassified	0.875	0.349575	0.918428	1	8.61633e-06	0
L6	D_0__Bacteria;D_1__Proteobacteria;D_2__Alphaproteobacteria;D_3__Rhodobacterales;D_4__Rhodobacteraceae;D_5__Paracoccus	0.875	0.349575	0.918428	1	1.34043e-05	0
L6	D_0__Bacteria;D_1__Proteobacteria;D_2__Gammaproteobacteria;D_3__Pasteurellales;D_4__Pasteurellaceae;D_5__Haemophilus	0.875	0.349575	0.918428	1	7.7547e-05	0
L6	D_0__Bacteria;D_1__Proteobacteria;D_2__Gammaproteobacteria;D_3__Pseudomonadales;D_4__Moraxellaceae;D_5__Acinetobacter	0.875	0.349575	0.918428	1	8.61633e-06	0
L6	D_0__Bacteria;D_1__Proteobacteria;D_2__Gammaproteobacteria;D_3__Pseudomonadales;D_4__Moraxellaceae;D_5__Alkanindiges	0.875	0.349575	0.918428	1	1.40554e-05	0
L6	D_0__Bacteria;D_1__Tenericutes;D_2__Mollicutes;D_3__Mollicutes RF39;D_3__Mollicutes_RF39_unclassified;D_3__Mollicutes_RF39_unclassified	0.875	0.349575	0.918428	1	1.39582e-05	0
L6	D_0__Bacteria;D_1__Tenericutes;D_2__Mollicutes;D_3__Mycoplasmatales;D_4__Mycoplasmataceae;D_5__Mycoplasma	0.875	0.349575	0.918428	1	5.74422e-06	0
L6	D_0__Bacteria;D_1__WPS-2;D_2__uncultured bacterium;D_3__uncultured bacterium;D_4__uncultured bacterium;D_5__uncultured bacterium	0.875	0.349575	0.918428	1	1.13338e-05	0
L6	D_0__Bacteria;D_1__Firmicutes;D_2__Clostridia;D_3__Clostridiales;D_4__Peptococcaceae;D_5__Peptococcus	0.574367	0.448529	1	1	0.000209003	5.94276e-05
L6	D_0__Bacteria;D_1__Firmicutes;D_2__Clostridia;D_3__Clostridiales;D_4__Family XI;D_5__Peptoniphilus	0.437956	0.508111	1	1	5.03592e-05	9.06727e-06
L6	D_0__Bacteria;D_1__Firmicutes;D_2__Clostridia;D_3__Clostridiales;D_4__Ruminococcaceae;D_5__Ruminococcaceae UCG-010	0.357143	0.550097	1	1	0.000337067	0.000360033
L6	D_0__Bacteria;D_1__Firmicutes;D_2__Clostridia;D_3__Clostridiales;D_4__Family XI;D_5__Anaerococcus	0.24635	0.619657	1	1	5.8357e-05	1.23206e-05
L6	D_0__Bacteria;D_1__Firmicutes;D_2__Erysipelotrichia;D_3__Erysipelotrichales;D_4__Erysipelotrichaceae;D_5__Turicibacter	0.218182	0.640429	1	1	0.00966002	0.00554186
L6	D_0__Bacteria;D_1__Firmicutes;D_2__Clostridia;D_3__Clostridiales;D_4__Ruminococcaceae;D_5__GCA-900066225	0.198529	0.65591	1	1	5.65095e-05	0.000115586
L6	D_0__Bacteria;D_1__Firmicutes;D_2__Clostridia;D_3__Clostridiales;D_4__Ruminococcaceae;D_5__Ruminococcaceae NK4A214 group	0.153409	0.695299	1	1	0.000129878	0.000182
L6	D_0__Bacteria;D_1__Firmicutes;D_2__Clostridia;D_3__Clostridiales;D_4__Christensenellaceae;D_5__uncultured	0.141807	0.706491	1	1	0.000113434	8.19661e-05
L6	D_0__Bacteria;D_1__Firmicutes;D_2__Clostridia;D_3__Clostridiales;D_4__Lachnospiraceae;D_5__Tyzzerella	0.133929	0.714393	1	1	0.000395838	0.00037196
L6	D_0__Bacteria;D_1__Firmicutes;D_2__Clostridia;D_3__Clostridiales;D_4__Ruminococcaceae;D_5__Ruminococcaceae UCG-014	0.133929	0.714393	1	1	0.00115219	0.00110187
L6	D_0__Bacteria;D_1__Firmicutes;D_2__Erysipelotrichia;D_3__Erysipelotrichales;D_4__Erysipelotrichaceae;D_5__Erysipelatoclostridium	0.121403	0.727518	1	1	0.00118002	0.00201966
L6	D_0__Bacteria;D_1__Firmicutes;D_2__Clostridia;D_3__Clostridiales;D_4__Ruminococcaceae;D_5__Ruminococcaceae UCG-009	0.109489	0.740727	1	1	0.000116628	0.000142284
L6	D_0__Bacteria;D_1__Tenericutes;D_2__Mollicutes;D_3__Anaeroplasmatales;D_4__Anaeroplasmataceae;D_5__Anaeroplasma	0.109489	0.740727	1	1	2.8297e-05	2.96507e-05
L6	D_0__Bacteria;D_0__Bacteria_unclassified;D_0__Bacteria_unclassified;D_0__Bacteria_unclassified;D_0__Bacteria_unclassified;D_0__Bacteria_unclassified	0.0759494	0.782864	1	1	2.63975e-05	1.37883e-05
L6	D_0__Bacteria;D_1__Firmicutes;D_2__Clostridia;D_3__Clostridiales;D_4__Lachnospiraceae;D_5__A2	0.0545455	0.815335	1	1	0.000888576	0.00108748
L6	D_0__Bacteria;D_1__Firmicutes;D_2__Clostridia;D_3__Clostridiales;D_4__Ruminococcaceae;D_5__[Eubacterium] coprostanoligenes group	0.0136364	0.907038	1	1	0.00332856	0.00366428
L6	D_0__Bacteria;D_1__Proteobacteria;D_2__Gammaproteobacteria;D_3__Pseudomonadales;D_4__Pseudomonadaceae;D_5__Pseudomonas	0	1	1	1	4.59538e-05	4.80828e-06
L6	D_0__Bacteria;D_1__Tenericutes;D_2__Mollicutes;D_3__Mollicutes RF39;D_4__uncultured bacterium;D_5__uncultured bacterium	0	1	1	1	6.46547e-05	2.74725e-05
L7	D_0__Bacteria;D_1__Firmicutes;D_2__Clostridia;D_3__Clostridiales;D_4__Clostridiaceae 1;D_5__Clostridium sensu stricto 1;D_6__uncultured bacterium	11.2	0.000817973	0.116314	0.399171	2.56943e-05	0.0058832
L7	D_0__Bacteria;D_1__Bacteroidetes;D_2__Bacteroidia;D_3__Bacteroidales;D_4__Muribaculaceae;D_5__uncultured Bacteroidales bacterium;D_6__uncultured Bacteroidales bacterium	10.6909	0.00107663	0.116314	0.525397	0.0380876	0.00140694
L7	D_0__Bacteria;D_1__Firmicutes;D_2__Clostridia;D_3__Clostridiales;D_4__Lachnospiraceae;D_5__Roseburia;D_6__uncultured bacterium	10.5755	0.00114594	0.116314	0.559218	0.00370781	0.000487161
L7	D_0__Bacteria;D_1__Firmicutes;D_2__Clostridia;D_3__Clostridiales;D_4__Ruminococcaceae;D_5__Ruminiclostridium;D_6__uncultured bacterium	10.5755	0.00114594	0.116314	0.559218	0.00754247	0.000614951
L7	D_0__Bacteria;D_1__Firmicutes;D_2__Clostridia;D_3__Clostridiales;D_4__Clostridiales vadinBB60 group;D_5__uncultured bacterium;D_6__uncultured bacterium	9.94091	0.00161646	0.116314	0.788831	0.00707474	0.000825165
L7	D_0__Bacteria;D_1__Firmicutes;D_2__Clostridia;D_3__Clostridiales;D_4__Clostridiales vadinBB60 group;D_5__uncultured Clostridiales bacterium;D_6__uncultured Clostridiales bacterium	9.45772	0.00210262	0.116314	1	0.000593948	0
L7	D_0__Bacteria;D_1__Firmicutes;D_2__Clostridia;D_3__Clostridiales;D_4__Lachnospiraceae;D_5__uncultured;D_6__Clostridium sp. Culture-41	9.38889	0.00218304	0.116314	1	0.00203788	0.00023556
L7	D_0__Bacteria;D_1__Firmicutes;D_2__Clostridia;D_3__Clostridiales;D_4__Lachnospiraceae;D_5__uncultured;D_6__uncultured bacterium	9.38889	0.00218304	0.116314	1	0.00255733	0.000207296
L7	D_0__Bacteria;D_1__Firmicutes;D_2__Erysipelotrichia;D_3__Erysipelotrichales;D_4__Erysipelotrichaceae;D_5__Faecalibaculum;D_6__uncultured bacterium	9.21818	0.00239623	0.116314	1	0.00191394	0.06144
L7	D_0__Bacteria;D_1__Firmicutes;D_2__Clostridia;D_3__Clostridiales;D_4__Lachnospiraceae;D_4__Lachnospiraceae_unclassified;D_4__Lachnospiraceae_unclassified	9.11871	0.00253009	0.116314	1	0.00781418	0.00138612
L7	D_0__Bacteria;D_1__Bacteroidetes;D_2__Bacteroidia;D_3__Bacteroidales;D_4__Rikenellaceae;D_5__Alistipes;D_6__uncultured bacterium	9.05357	0.00262182	0.116314	1	0.00621314	0.00131889
L7	D_0__Bacteria;D_1__Firmicutes;D_2__Clostridia;D_3__Clostridiales;D_4__Lachnospiraceae;D_5__[Eubacterium] xylanophilum group;D_6__uncultured bacterium	8.57143	0.00341479	0.131662	1	0.00203246	1.23206e-05
L7	D_0__Bacteria;D_1__Firmicutes;D_2__Clostridia;D_3__Clostridiales;D_4__Family XIII;D_5__[Eubacterium] nodatum group;D_6__uncultured bacterium	8.52273	0.00350738	0.131662	1	0.0001731	0.00280769
L7	D_0__Bacteria;D_1__Bacteroidetes;D_2__Bacteroidia;D_3__Bacteroidales;D_4__Muribaculaceae;D_5__uncultured bacterium;D_6__uncultured bacterium	8.37054	0.00381353	0.132929	1	0.313827	0.104611
L7	D_0__Bacteria;D_1__Firmicutes;D_2__Clostridia;D_3__Clostridiales;D_4__Lachnospiraceae;D_5__Blautia;D_6__Lachnospiraceae bacterium 610	7.88929	0.00497285	0.161783	1	0.0014163	8.76209e-05
L7	D_0__Bacteria;D_1__Firmicutes;D_2__Clostridia;D_3__Clostridiales;D_4__Lachnospiraceae;D_5__Lachnospiraceae NK4A136 group;D_6__Lachnospiraceae bacterium COE1	7.51705	0.00611178	0.175444	1	0.00131334	0
L7	D_0__Bacteria;D_1__Firmicutes;D_2__Clostridia;D_3__Clostridiales;D_4__Ruminococcaceae;D_5__Ruminiclostridium 6;D_6__uncultured bacterium	7.51705	0.00611178	0.175444	1	0.000397015	0
L7	D_0__Bacteria;D_1__Proteobacteria;D_2__Gammaproteobacteria;D_3__Betaproteobacteriales;D_4__Burkholderiaceae;D_5__Parasutterella;D_6__uncultured organism	7.08482	0.00777396	0.210761	1	0.0031206	0.0136607
L7	D_0__Bacteria;D_1__Firmicutes;D_2__Clostridia;D_3__Clostridiales;D_4__Ruminococcaceae;D_5__Oscillibacter;D_6__uncultured bacterium	6.6	0.0101979	0.258989	1	0.00346102	0.000771216
L7	D_0__Bacteria;D_1__Firmicutes;D_2__Clostridia;D_3__Clostridiales;D_4__Ruminococcaceae;D_5__uncultured;D_6__Clostridium sp. Culture-1	6.52878	0.0106143	0.258989	1	0.00586597	0.00166693
L7	D_0__Bacteria;D_1__Firmicutes;D_2__Bacilli;D_3__Lactobacillales;D_4__Lactobacillaceae;D_5__Lactobacillus;D_6__Lactobacillus gasseri	5.81487	0.0158912	0.317581	1	0.00173622	0
L7	D_0__Bacteria;D_1__Firmicutes;D_2__Clostridia;D_3__Clostridiales;D_4__Lachnospiraceae;D_5__Lachnospiraceae NK4A136 group;D_6__Lachnospiraceae bacterium A4	5.81487	0.0158912	0.317581	1	0.00266744	0
L7	D_0__Bacteria;D_1__Firmicutes;D_2__Clostridia;D_3__Clostridiales;D_4__Lachnospiraceae;D_5__Lachnospiraceae UCG-002;D_6__uncultured bacterium	5.68803	0.0170811	0.317581	1	0.000502998	7.39235e-05
L7	D_0__Bacteria;D_1__Firmicutes;D_2__Clostridia;D_3__Clostridiales;D_4__Ruminococcaceae;D_5__Oscillibacter;D_6__unidentified	5.68803	0.0170811	0.317581	1	0.00185904	0.000113349
L7	D_0__Bacteria;D_1__Firmicutes;D_2__Clostridia;D_3__Clostridiales;D_4__Clostridiaceae 1;D_5__Clostridium sensu stricto 13;D_6__Clostridium sp. CL-6	5.64706	0.0174847	0.317581	1	0	0.011342
L7	D_0__Bacteria;D_1__Firmicutes;D_2__Clostridia;D_3__Clostridiales;D_4__Peptostreptococcaceae;D_5__Terrisporobacter;D_6__uncultured bacterium	5.64706	0.0174847	0.317581	1	0	0.00551444
L7	D_0__Bacteria;D_1__Actinobacteria;D_2__Actinobacteria;D_3__Bifidobacteriales;D_4__Bifidobacteriaceae;D_5__Bifidobacterium;D_6__uncultured bacterium	5.63842	0.0175711	0.317581	1	0.00175666	0.0301637
L7	D_0__Bacteria;D_1__Firmicutes;D_2__Bacilli;D_3__Lactobacillales;D_4__Streptococcaceae;D_5__Lactococcus;D_6__Lactococcus lactis	5.35714	0.0206376	0.359683	1	0.00181255	0.00312439
L7	D_0__Bacteria;D_1__Firmicutes;D_2__Clostridia;D_3__Clostridiales;D_4__Lachnospiraceae;D_5__Lachnoclostridium;D_6__uncultured organism	5.01389	0.0251448	0.423126	1	0.00158278	0.00037346
L7	D_0__Bacteria;D_1__Firmicutes;D_2__Clostridia;D_3__Clostridiales;D_4__Clostridiales vadinBB60 group;D_5__uncultured Clostridia bacterium;D_6__uncultured Clostridia bacterium	4.32353	0.0375889	0.591722	1	0.000161302	0
L7	D_0__Bacteria;D_1__Firmicutes;D_2__Clostridia;D_3__Clostridiales;D_4__Lachnospiraceae;D_5__uncultured;D_6__Clostridium sp. Culture-54	4.32353	0.0375889	0.591722	1	0.000137036	0
L7	D_0__Bacteria;D_1__Firmicutes;D_2__Bacilli;D_3__Lactobacillales;D_4__Enterococcaceae;D_5__Enterococcus;D_6__Enterococcus casseliflavus	3.94161	0.0471058	0.656789	1	0	0.00394404
L7	D_0__Bacteria;D_1__Firmicutes;D_2__Clostridia;D_3__Clostridiales;D_4__Ruminococcaceae;D_5__UBA1819;D_6__uncultured organism	3.94161	0.0471058	0.656789	1	0	0.000734031
L7	D_0__Bacteria;D_1__Proteobacteria;D_2__Gammaproteobacteria;D_3__Enterobacteriales;D_4__Enterobacteriaceae;D_4__Enterobacteriaceae_unclassified;D_4__Enterobacteriaceae_unclassified	3.94161	0.0471058	0.656789	1	0	0.00297421
L7	D_0__Bacteria;D_1__Verrucomicrobia;D_2__Verrucomicrobiae;D_3__Verrucomicrobiales;D_4__Akkermansiaceae;D_5__Akkermansia;D_6__unidentified	3.94161	0.0471058	0.656789	1	0	3.33588e-05
L7	D_0__Bacteria;D_1__Firmicutes;D_2__Clostridia;D_3__Clostridiales;D_4__Lachnospiraceae;D_5__Lachnospiraceae UCG-006;D_6__uncultured bacterium	3.83523	0.0501862	0.680302	1	0.000460162	2.66782e-05
L7	D_0__Bacteria;D_1__Bacteroidetes;D_2__Bacteroidia;D_3__Bacteroidales;D_4__Muribaculaceae;D_5__Muribaculum;D_6__uncultured bacterium	3.55556	0.0593464	0.782731	1	0.00215164	0.00161111
L7	D_0__Bacteria;D_1__Firmicutes;D_2__Clostridia;D_3__Clostridiales;D_4__Lachnospiraceae;D_5__Lachnospiraceae NK4A136 group;D_6__uncultured bacterium	3.4347	0.06384	0.81984	1	0.0163141	0.00534681
L7	D_0__Bacteria;D_1__Firmicutes;D_2__Clostridia;D_3__Clostridiales;D_4__Lachnospiraceae;D_5__Acetatifactor;D_6__uncultured bacterium	3.31276	0.0687438	0.860179	1	0.00109757	6.82356e-05
L7	D_0__Bacteria;D_1__Bacteroidetes;D_2__Bacteroidia;D_3__Bacteroidales;D_4__Bacteroidaceae;D_5__Bacteroides;D_6__Bacteroides ovatus V975	3.01779	0.0823555	0.915879	1	9.93072e-05	0
L7	D_0__Bacteria;D_1__Firmicutes;D_2__Clostridia;D_3__Clostridiales;D_4__Lachnospiraceae;D_5__Lachnospiraceae UCG-006;D_6__Clostridium sp. ASF502	3.01779	0.0823555	0.915879	1	0.000124562	0
L7	D_0__Bacteria;D_1__Firmicutes;D_2__Clostridia;D_3__Clostridiales;D_4__Ruminococcaceae;D_5__Harryflintia;D_6__uncultured bacterium	3.01779	0.0823555	0.915879	1	7.32832e-05	0
L7	D_0__Bacteria;D_1__Firmicutes;D_2__Clostridia;D_3__Clostridiales;D_4__Ruminococcaceae;D_5__Ruminococcus 1;D_6__metagenome	3.01779	0.0823555	0.915879	1	0.000458478	0
L7	D_0__Bacteria;D_1__Verrucomicrobia;D_2__Verrucomicrobiae;D_3__Verrucomicrobiales;D_4__Akkermansiaceae;D_5__Akkermansia;D_6__uncultured bacterium	3.01339	0.0825793	0.915879	1	0.503444	0.665774
L7	D_0__Bacteria;D_1__Firmicutes;D_2__Erysipelotrichia;D_3__Erysipelotrichales;D_4__Erysipelotrichaceae;D_5__uncultured bacterium;D_6__uncultured bacterium	2.96677	0.0849913	0.921683	1	5.18457e-05	0.00103648
L7	D_0__Bacteria;D_1__Firmicutes;D_2__Bacilli;D_3__Lactobacillales;D_4__Lactobacillaceae;D_5__Lactobacillus;D_6__Lactobacillus reuteri	2.91667	0.0876688	0.930052	1	0.000563431	0.0024193
L7	D_0__Bacteria;D_1__Firmicutes;D_2__Clostridia;D_3__Clostridiales;D_4__Lachnospiraceae;D_5__Marvinbryantia;D_6__uncultured bacterium	2.73418	0.0982221	1	1	0.00122391	6.57131e-05
L7	D_0__Bacteria;D_1__Firmicutes;D_2__Clostridia;D_3__Clostridiales;D_4__Peptostreptococcaceae;D_5__Romboutsia;D_6__uncultured bacterium	2.72222	0.0989602	1	1	0.00349568	0.0268464
L7	D_0__Bacteria;D_1__Firmicutes;D_2__Clostridia;D_3__Clostridiales;D_4__Lachnospiraceae;D_5__Lachnoclostridium;D_6__uncultured bacterium	2.625	0.105193	1	1	0.00248018	0.00141071
L7	D_0__Bacteria;D_1__Firmicutes;D_2__Clostridia;D_3__Clostridiales;D_4__Ruminococcaceae;D_5__Ruminiclostridium 9;D_6__uncultured bacterium	2.625	0.105193	1	1	0.00766281	0.00568091
L7	D_0__Bacteria;D_1__Firmicutes;D_2__Clostridia;D_3__Clostridiales;D_4__Lachnospiraceae;D_5__Lachnospiraceae NK4A136 group;D_6__Lachnospiraceae bacterium 10-1	2.45455	0.117185	1	1	0.000833125	0.00622124
L7	D_0__Bacteria;D_1__Bacteroidetes;D_2__Bacteroidia;D_3__Bacteroidales;D_4__Tannerellaceae;D_5__Parabacteroides;D_6__Parabacteroides goldsteinii CL02T12C30	2.44898	0.117601	1	1	0	0.000319581
L7	D_0__Bacteria;D_1__Firmicutes;D_2__Bacilli;D_3__Bacillales;D_4__Paenibacillaceae;D_5__Paenibacillus;D_6__Paenibacillus taiwanensis	2.44898	0.117601	1	1	0	8.96649e-05
L7	D_0__Bacteria;D_1__Firmicutes;D_2__Clostridia;D_3__Clostridiales;D_4__Clostridiaceae 1;D_5__Clostridium sensu stricto 1;D_6__Clostridium perfringens	2.44898	0.117601	1	1	0	0.000389556
L7	D_0__Bacteria;D_1__Firmicutes;D_2__Clostridia;D_3__Clostridiales;D_4__Peptococcaceae;D_5__uncultured;D_6__uncultured bacterium	2.27968	0.131079	1	1	0.000778214	0.000549683
L7	D_0__Bacteria;D_1__Firmicutes;D_2__Clostridia;D_3__Clostridiales;D_4__Ruminococcaceae;D_5__Ruminiclostridium 5;D_6__uncultured bacterium	2.26744	0.132118	1	1	0.00197959	0.00115751
L7	D_0__Bacteria;D_1__Firmicutes;D_2__Clostridia;D_3__Clostridiales;D_4__Lachnospiraceae;D_5__Marvinbryantia;D_6__Clostridiales bacterium CIEAF 012	2.20588	0.137485	1	1	5.34104e-05	0.000333534
L7	D_0__Bacteria;D_1__Firmicutes;D_2__Clostridia;D_3__Clostridiales;D_4__Lachnospiraceae;D_5__GCA-900066575;D_6__uncultured bacterium	1.94245	0.163403	1	1	0.00120471	0.000805007
L7	D_0__Bacteria;D_1__Firmicutes;D_2__Clostridia;D_3__Clostridiales;D_4__Family XI;D_5__Gallicola;D_6__uncultured bacterium	1.875	0.170904	1	1	4.29411e-05	0
L7	D_0__Bacteria;D_1__Firmicutes;D_2__Clostridia;D_3__Clostridiales;D_4__Lachnospiraceae;D_5__Lachnospiraceae NK4A136 group;D_5__Lachnospiraceae_NK4A136_group_unclassified	1.875	0.170904	1	1	0.00044714	0
L7	D_0__Bacteria;D_1__Firmicutes;D_2__Clostridia;D_3__Clostridiales;D_4__Lachnospiraceae;D_5__Lachnospiraceae NK4A136 group;D_6__Clostridiales bacterium CIEAF 020	1.875	0.170904	1	1	0.000149076	0
L7	D_0__Bacteria;D_1__Firmicutes;D_2__Clostridia;D_3__Clostridiales;D_4__Lachnospiraceae;D_5__Moryella;D_6__uncultured bacterium	1.875	0.170904	1	1	4.75938e-05	0
L7	D_0__Bacteria;D_1__Firmicutes;D_2__Clostridia;D_3__Clostridiales;D_4__Ruminococcaceae;D_5__Intestinimonas;D_6__uncultured Ruminococcaceae bacterium	1.875	0.170904	1	1	7.10703e-05	0
L7	D_0__Bacteria;D_1__Firmicutes;D_2__Clostridia;D_3__Clostridiales;D_4__Ruminococcaceae;D_5__uncultured bacterium;D_6__uncultured bacterium	1.875	0.170904	1	1	5.12707e-05	0
L7	D_0__Bacteria;D_1__Patescibacteria;D_2__Saccharimonadia;D_3__Saccharimonadales;D_4__Saccharimonadaceae;D_5__Candidatus Saccharimonas;D_6__uncultured bacterium	1.8006	0.179641	1	1	0.000999297	0.000168076
L7	D_0__Bacteria;D_1__Actinobacteria;D_2__Coriobacteriia;D_3__Coriobacteriales;D_4__Eggerthellaceae;D_5__Enterorhabdus;D_6__uncultured bacterium	1.73713	0.187503	1	1	0.000286567	8.81694e-05
L7	D_0__Bacteria;D_1__Firmicutes;D_2__Clostridia;D_3__Clostridiales;D_4__Lachnospiraceae;D_5__Lachnospiraceae NK4A136 group;D_6__uncultured rumen bacterium	1.73713	0.187503	1	1	0.000372052	0.000121045
L7	D_0__Bacteria;D_1__Firmicutes;D_2__Clostridia;D_3__Clostridiales;D_4__Ruminococcaceae;D_5__Intestinimonas;D_6__uncultured bacterium	1.62343	0.202614	1	1	0.00505155	0.00273349
L7	D_0__Bacteria;D_1__Firmicutes;D_2__Bacilli;D_3__Lactobacillales;D_4__Lactobacillaceae;D_5__Lactobacillus;D_6__Lactobacillus murinus	1.62054	0.203017	1	1	0.00143436	0.00310354
L7	D_0__Bacteria;D_1__Firmicutes;D_2__Clostridia;D_3__Clostridiales;D_4__Ruminococcaceae;D_4__Ruminococcaceae_unclassified;D_4__Ruminococcaceae_unclassified	1.575	0.209482	1	1	0.00223484	0.000373847
L7	D_0__Bacteria;D_1__Tenericutes;D_2__Mollicutes;D_3__Mollicutes RF39;D_4__gut metagenome;D_5__gut metagenome;D_6__gut metagenome	1.42201	0.233073	1	1	0.000446101	0.000202146
L7	D_0__Bacteria;D_1__Firmicutes;D_2__Clostridia;D_3__Clostridiales;D_4__Lachnospiraceae;D_5__Blautia;D_6__uncultured organism	1.41176	0.234764	1	1	0.000205134	2.26682e-05
L7	D_0__Bacteria;D_1__Firmicutes;D_2__Clostridia;D_3__Clostridiales;D_4__Ruminococcaceae;D_5__uncultured;D_6__uncultured Clostridium sp.	1.41176	0.234764	1	1	7.23774e-05	1.13341e-05
L7	D_0__Bacteria;D_1__Firmicutes;D_2__Clostridia;D_3__Clostridiales;D_4__Ruminococcaceae;D_5__Ruminococcaceae UCG-004;D_6__uncultured bacterium	1.20536	0.272254	1	1	0.000456268	0.000205518
L7	D_0__Bacteria;D_1__Actinobacteria;D_2__Actinobacteria;D_3__Actinomycetales;D_4__Actinomycetaceae;D_5__Varibaculum;D_6__uncultured bacterium	1.14286	0.285049	1	1	0	2.94686e-05
L7	D_0__Bacteria;D_1__Bacteroidetes;D_2__Bacteroidia;D_3__Bacteroidales;D_4__Bacteroidaceae;D_5__Bacteroides;D_6__unidentified	1.14286	0.285049	1	1	0	2.4455e-05
L7	D_0__Bacteria;D_1__Bacteroidetes;D_2__Bacteroidia;D_3__Bacteroidales;D_4__Prevotellaceae;D_5__Prevotella 9;D_6__uncultured bacterium	1.14286	0.285049	1	1	0	1.11159e-05
L7	D_0__Bacteria;D_1__Cyanobacteria;D_2__Melainabacteria;D_3__Gastranaerophilales;D_4__uncultured bacterium;D_5__uncultured bacterium;D_6__uncultured bacterium	1.14286	0.285049	1	1	0	9.85647e-06
L7	D_0__Bacteria;D_1__Epsilonbacteraeota;D_2__Campylobacteria;D_3__Campylobacterales;D_4__Campylobacteraceae;D_5__Campylobacter;D_6__Campylobacter ureolyticus ACS-301-V-Sch3b	1.14286	0.285049	1	1	0	4.80828e-06
L7	D_0__Bacteria;D_1__Firmicutes;D_2__Bacilli;D_3__Lactobacillales;D_4__Streptococcaceae;D_5__Streptococcus;D_6__Streptococcus pneumoniae	1.14286	0.285049	1	1	0	9.06727e-06
L7	D_0__Bacteria;D_1__Firmicutes;D_2__Clostridia;D_3__Clostridiales;D_4__Clostridiaceae 1;D_5__Clostridium sensu stricto 1;D_6__unidentified	1.14286	0.285049	1	1	0	0.00041511
L7	D_0__Bacteria;D_1__Firmicutes;D_2__Clostridia;D_3__Clostridiales;D_4__Family XIII;D_5__Family XIII UCG-001;D_6__uncultured bacterium	1.14286	0.285049	1	1	0	1.23206e-05
L7	D_0__Bacteria;D_1__Firmicutes;D_2__Clostridia;D_3__Clostridiales;D_4__Lachnospiraceae;D_5__Anaerosporobacter;D_6__uncultured bacterium	1.14286	0.285049	1	1	0	7.24795e-05
L7	D_0__Bacteria;D_1__Firmicutes;D_2__Clostridia;D_3__Clostridiales;D_4__Lachnospiraceae;D_5__Cellulosilyticum;D_6__Clostridium lentocellum DSM 5427	1.14286	0.285049	1	1	0	6.41104e-06
L7	D_0__Bacteria;D_1__Firmicutes;D_2__Clostridia;D_3__Clostridiales;D_4__Lachnospiraceae;D_5__[Ruminococcus] torques group;D_6__uncultured organism	1.14286	0.285049	1	1	0	9.06727e-06
L7	D_0__Bacteria;D_1__Firmicutes;D_2__Clostridia;D_3__Clostridiales;D_4__Lachnospiraceae;D_5__uncultured;D_6__Clostridium sp. Clone-33	1.14286	0.285049	1	1	0	3.11245e-05
L7	D_0__Bacteria;D_1__Firmicutes;D_2__Clostridia;D_3__Clostridiales;D_4__Peptostreptococcaceae;D_5__Romboutsia;D_5__Romboutsia_unclassified	1.14286	0.285049	1	1	0	2.72018e-05
L7	D_0__Bacteria;D_1__Firmicutes;D_2__Clostridia;D_3__Clostridiales;D_4__Peptostreptococcaceae;D_5__Terrisporobacter;D_5__Terrisporobacter_unclassified	1.14286	0.285049	1	1	0	0.000426015
L7	D_0__Bacteria;D_1__Firmicutes;D_2__Clostridia;D_3__Clostridiales;D_4__Ruminococcaceae;D_5__uncultured;D_5__uncultured_unclassified	1.14286	0.285049	1	1	0	1.44248e-05
L7	D_0__Bacteria;D_1__Firmicutes;D_2__Erysipelotrichia;D_3__Erysipelotrichales;D_4__Erysipelotrichaceae;D_5__Faecalibaculum;D_6__Faecalibaculum rodentium	1.14286	0.285049	1	1	0	1.97671e-05
L7	D_0__Bacteria;D_1__Firmicutes;D_2__Negativicutes;D_3__Selenomonadales;D_4__Veillonellaceae;D_5__Dialister;D_6__uncultured bacterium	1.14286	0.285049	1	1	0	1.23206e-05
L7	D_0__Bacteria;D_1__Proteobacteria;D_2__Alphaproteobacteria;D_3__Rhizobiales;D_4__Rhizobiaceae;D_5__Phyllobacterium;D_6__uncultured bacterium	1.14286	0.285049	1	1	0	6.58905e-06
L7	D_0__Bacteria;D_1__Proteobacteria;D_2__Alphaproteobacteria;D_3__Rickettsiales;D_4__Mitochondria;D_4__Mitochondria_unclassified;D_4__Mitochondria_unclassified	1.14286	0.285049	1	1	0	3.20552e-06
L7	D_0__Bacteria;D_1__Proteobacteria;D_2__Gammaproteobacteria;D_3__Betaproteobacteriales;D_4__Burkholderiaceae;D_5__Parasutterella;D_5__Parasutterella_unclassified	1.14286	0.285049	1	1	0	1.71703e-05
L7	D_0__Bacteria;D_1__Proteobacteria;D_2__Gammaproteobacteria;D_3__Betaproteobacteriales;D_4__Burkholderiaceae;D_5__Parasutterella;D_6__gut metagenome	1.14286	0.285049	1	1	0	1.03022e-05
L7	D_0__Bacteria;D_1__Proteobacteria;D_2__Gammaproteobacteria;D_3__Pseudomonadales;D_4__Pseudomonadaceae;D_5__Pseudomonas;D_6__Pseudomonas poae	1.14286	0.285049	1	1	0	4.80828e-06
L7	D_0__Bacteria;D_1__Bacteroidetes;D_2__Bacteroidia;D_3__Bacteroidales;D_3__Bacteroidales_unclassified;D_3__Bacteroidales_unclassified;D_3__Bacteroidales_unclassified	0.875	0.349575	1	1	8.61633e-06	0
L7	D_0__Bacteria;D_1__Bacteroidetes;D_2__Bacteroidia;D_3__Bacteroidales;D_4__Bacteroidaceae;D_5__Bacteroides;D_6__Bacteroides dorei	0.875	0.349575	1	1	2.5849e-05	0
L7	D_0__Bacteria;D_1__Bacteroidetes;D_2__Bacteroidia;D_3__Bacteroidales;D_4__Paludibacteraceae;D_5__F0058;D_6__uncultured bacterium	0.875	0.349575	1	1	5.74422e-06	0
L7	D_0__Bacteria;D_1__Bacteroidetes;D_2__Bacteroidia;D_3__Bacteroidales;D_4__Porphyromonadaceae;D_5__Porphyromonas;D_6__Porphyromonas sp. HMSC065F10	0.875	0.349575	1	1	5.62215e-06	0
L7	D_0__Bacteria;D_1__Bacteroidetes;D_2__Bacteroidia;D_3__Bacteroidales;D_4__Prevotellaceae;D_5__Alloprevotella;D_6__uncultured Bacteroidales bacterium	0.875	0.349575	1	1	1.14884e-05	0
L7	D_0__Bacteria;D_1__Bacteroidetes;D_2__Bacteroidia;D_3__Bacteroidales;D_4__Rikenellaceae;D_5__Alistipes;D_6__Alistipes finegoldii	0.875	0.349575	1	1	9.72107e-06	0
L7	D_0__Bacteria;D_1__Bacteroidetes;D_2__Bacteroidia;D_3__Bacteroidales;D_4__Tannerellaceae;D_5__Tannerella;D_6__uncultured bacterium	0.875	0.349575	1	1	1.43606e-05	0
L7	D_0__Bacteria;D_1__Bacteroidetes;D_2__Bacteroidia;D_3__Flavobacteriales;D_4__Flavobacteriaceae;D_5__NS5 marine group;D_6__uncultured bacterium HF0010_31F02	0.875	0.349575	1	1	5.74422e-06	0
L7	D_0__Bacteria;D_1__Cyanobacteria;D_2__Melainabacteria;D_3__Obscuribacterales;D_4__uncultured bacterium;D_5__uncultured bacterium;D_6__uncultured bacterium	0.875	0.349575	1	1	9.72107e-06	0
L7	D_0__Bacteria;D_1__Cyanobacteria;D_2__Oxyphotobacteria;D_3__Chloroplast;D_3__Chloroplast_unclassified;D_3__Chloroplast_unclassified;D_3__Chloroplast_unclassified	0.875	0.349575	1	1	0.0001847	0
L7	D_0__Bacteria;D_1__Deferribacteres;D_2__Deferribacteres;D_3__Deferribacterales;D_4__Deferribacteraceae;D_5__Mucispirillum;D_6__Mucispirillum schaedleri ASF457	0.875	0.349575	1	1	2.01048e-05	0
L7	D_0__Bacteria;D_1__Firmicutes;D_2__Bacilli;D_3__Bacillales;D_4__Family XI;D_5__Gemella;D_6__uncultured bacterium	0.875	0.349575	1	1	5.62215e-06	0
L7	D_0__Bacteria;D_1__Firmicutes;D_2__Bacilli;D_3__Bacillales;D_4__Listeriaceae;D_5__Listeria;D_6__Listeria monocytogenes	0.875	0.349575	1	1	6.60585e-05	0
L7	D_0__Bacteria;D_1__Firmicutes;D_2__Bacilli;D_3__Bacillales;D_4__Staphylococcaceae;D_5__Staphylococcus;D_6__Staphylococcus aureus	0.875	0.349575	1	1	5.83264e-05	0
L7	D_0__Bacteria;D_1__Firmicutes;D_2__Bacilli;D_3__Lactobacillales;D_4__Carnobacteriaceae;D_5__Granulicatella;D_6__uncultured bacterium	0.875	0.349575	1	1	3.44653e-05	0
L7	D_0__Bacteria;D_1__Firmicutes;D_2__Bacilli;D_3__Lactobacillales;D_4__Streptococcaceae;D_5__Lactococcus;D_6__Lactococcus sp. INT2	0.875	0.349575	1	1	1.86109e-05	0
L7	D_0__Bacteria;D_1__Firmicutes;D_2__Bacilli;D_3__Lactobacillales;D_4__Streptococcaceae;D_5__Lactococcus;D_6__uncultured Lactococcus sp.	0.875	0.349575	1	1	1.43606e-05	0
L7	D_0__Bacteria;D_1__Firmicutes;D_2__Clostridia;D_3__Clostridiales;D_4__Christensenellaceae;D_5__Christensenellaceae R-7 group;D_6__Clostridiales bacterium Marseille-P2846	0.875	0.349575	1	1	1.14884e-05	0
L7	D_0__Bacteria;D_1__Firmicutes;D_2__Clostridia;D_3__Clostridiales;D_4__Family XI;D_5__Finegoldia;D_6__uncultured bacterium	0.875	0.349575	1	1	1.43606e-05	0
L7	D_0__Bacteria;D_1__Firmicutes;D_2__Clostridia;D_3__Clostridiales;D_4__Family XI;D_5__Peptoniphilus;D_6__Clostridiales bacterium SIT11	0.875	0.349575	1	1	5.74422e-06	0
L7	D_0__Bacteria;D_1__Firmicutes;D_2__Clostridia;D_3__Clostridiales;D_4__Family XI;D_5__Peptoniphilus;D_6__Peptoniphilus sp. KHD5	0.875	0.349575	1	1	5.74422e-06	0
L7	D_0__Bacteria;D_1__Firmicutes;D_2__Clostridia;D_3__Clostridiales;D_4__Family XIII;D_5__Anaerovorax;D_6__uncultured bacterium	0.875	0.349575	1	1	8.43322e-06	0
L7	D_0__Bacteria;D_1__Firmicutes;D_2__Clostridia;D_3__Clostridiales;D_4__Lachnospiraceae;D_5__Anaerostipes;D_6__uncultured organism	0.875	0.349575	1	1	1.62018e-05	0
L7	D_0__Bacteria;D_1__Firmicutes;D_2__Clostridia;D_3__Clostridiales;D_4__Lachnospiraceae;D_5__Blautia;D_5__Blautia_unclassified	0.875	0.349575	1	1	3.96681e-05	0
L7	D_0__Bacteria;D_1__Firmicutes;D_2__Clostridia;D_3__Clostridiales;D_4__Lachnospiraceae;D_5__GCA-900066575;D_5__GCA-900066575_unclassified	0.875	0.349575	1	1	8.61633e-06	0
L7	D_0__Bacteria;D_1__Firmicutes;D_2__Clostridia;D_3__Clostridiales;D_4__Lachnospiraceae;D_5__Lachnospiraceae FCS020 group;D_6__uncultured bacterium	0.875	0.349575	1	1	3.21702e-05	0
L7	D_0__Bacteria;D_1__Firmicutes;D_2__Clostridia;D_3__Clostridiales;D_4__Lachnospiraceae;D_5__Lachnospiraceae UCG-001;D_6__uncultured bacterium	0.875	0.349575	1	1	0.00010914	0
L7	D_0__Bacteria;D_1__Firmicutes;D_2__Clostridia;D_3__Clostridiales;D_4__Lachnospiraceae;D_5__Lachnospiraceae UCG-006;D_5__Lachnospiraceae_UCG-006_unclassified	0.875	0.349575	1	1	5.62215e-06	0
L7	D_0__Bacteria;D_1__Firmicutes;D_2__Clostridia;D_3__Clostridiales;D_4__Lachnospiraceae;D_5__Lachnospiraceae UCG-010;D_6__uncultured bacterium	0.875	0.349575	1	1	1.70006e-05	0
L7	D_0__Bacteria;D_1__Firmicutes;D_2__Clostridia;D_3__Clostridiales;D_4__Lachnospiraceae;D_5__Roseburia;D_6__Clostridium sp. Clone-44	0.875	0.349575	1	1	5.62215e-05	0
L7	D_0__Bacteria;D_1__Firmicutes;D_2__Clostridia;D_3__Clostridiales;D_4__Lachnospiraceae;D_5__Roseburia;D_6__metagenome	0.875	0.349575	1	1	1.94421e-05	0
L7	D_0__Bacteria;D_1__Firmicutes;D_2__Clostridia;D_3__Clostridiales;D_4__Lachnospiraceae;D_5__[Ruminococcus] gauvreauii group;D_5__[Ruminococcus]_gauvreauii_group_unclassified	0.875	0.349575	1	1	1.60851e-05	0
L7	D_0__Bacteria;D_1__Firmicutes;D_2__Clostridia;D_3__Clostridiales;D_4__Lachnospiraceae;D_5__uncultured;D_5__uncultured_unclassified	0.875	0.349575	1	1	5.10019e-05	0
L7	D_0__Bacteria;D_1__Firmicutes;D_2__Clostridia;D_3__Clostridiales;D_4__Lachnospiraceae;D_5__uncultured;D_6__Clostridium sp. Culture-27	0.875	0.349575	1	1	1.40554e-05	0
L7	D_0__Bacteria;D_1__Firmicutes;D_2__Clostridia;D_3__Clostridiales;D_4__Lachnospiraceae;D_5__uncultured;D_6__Lachnospiraceae bacterium 3-2	0.875	0.349575	1	1	0.000134932	0
L7	D_0__Bacteria;D_1__Firmicutes;D_2__Clostridia;D_3__Clostridiales;D_4__Lachnospiraceae;D_5__uncultured;D_6__uncultured Clostridiales bacterium	0.875	0.349575	1	1	1.90621e-05	0
L7	D_0__Bacteria;D_1__Firmicutes;D_2__Clostridia;D_3__Clostridiales;D_4__Ruminococcaceae;D_5__Anaerotruncus;D_6__uncultured bacterium	0.875	0.349575	1	1	5.05993e-05	0
L7	D_0__Bacteria;D_1__Firmicutes;D_2__Clostridia;D_3__Clostridiales;D_4__Ruminococcaceae;D_5__Butyricicoccus;D_6__uncultured bacterium	0.875	0.349575	1	1	7.02768e-05	0
L7	D_0__Bacteria;D_1__Firmicutes;D_2__Clostridia;D_3__Clostridiales;D_4__Ruminococcaceae;D_5__Faecalibacterium;D_6__uncultured bacterium	0.875	0.349575	1	1	1.68664e-05	0
L7	D_0__Bacteria;D_1__Firmicutes;D_2__Clostridia;D_3__Clostridiales;D_4__Ruminococcaceae;D_5__Negativibacillus;D_6__uncultured bacterium	0.875	0.349575	1	1	2.26675e-05	0
L7	D_0__Bacteria;D_1__Firmicutes;D_2__Clostridia;D_3__Clostridiales;D_4__Ruminococcaceae;D_5__Oscillospira;D_6__uncultured bacterium	0.875	0.349575	1	1	4.59538e-05	0
L7	D_0__Bacteria;D_1__Firmicutes;D_2__Clostridia;D_3__Clostridiales;D_4__Ruminococcaceae;D_5__Ruminiclostridium 5;D_6__uncultured organism	0.875	0.349575	1	1	5.3617e-06	0
L7	D_0__Bacteria;D_1__Firmicutes;D_2__Clostridia;D_3__Clostridiales;D_4__Ruminococcaceae;D_5__Ruminococcaceae UCG-002;D_6__uncultured bacterium	0.875	0.349575	1	1	1.29614e-05	0
L7	D_0__Bacteria;D_1__Firmicutes;D_2__Clostridia;D_3__Clostridiales;D_4__Ruminococcaceae;D_5__Ruminococcaceae UCG-005;D_6__uncultured Clostridiales bacterium	0.875	0.349575	1	1	1.14884e-05	0
L7	D_0__Bacteria;D_1__Firmicutes;D_2__Clostridia;D_3__Clostridiales;D_4__Ruminococcaceae;D_5__Ruminococcaceae UCG-010;D_5__Ruminococcaceae_UCG-010_unclassified	0.875	0.349575	1	1	1.42966e-05	0
L7	D_0__Bacteria;D_1__Firmicutes;D_2__Clostridia;D_3__Clostridiales;D_4__Ruminococcaceae;D_5__Ruminococcaceae UCG-010;D_6__uncultured bacterium	0.875	0.349575	1	1	2.52997e-05	0
L7	D_0__Bacteria;D_1__Firmicutes;D_2__Clostridia;D_3__Clostridiales;D_4__Ruminococcaceae;D_5__Ruminococcaceae UCG-014;D_6__uncultured Acetivibrio sp.	0.875	0.349575	1	1	1.43606e-05	0
L7	D_0__Bacteria;D_1__Firmicutes;D_2__Clostridia;D_3__Clostridiales;D_4__Ruminococcaceae;D_5__Subdoligranulum;D_6__uncultured bacterium	0.875	0.349575	1	1	4.36611e-05	0
L7	D_0__Bacteria;D_1__Firmicutes;D_2__Erysipelotrichia;D_3__Erysipelotrichales;D_4__Erysipelotrichaceae;D_5__Dubosiella;D_6__Dubosiella newyorkensis	0.875	0.349575	1	1	5.62215e-06	0
L7	D_0__Bacteria;D_1__Firmicutes;D_2__Erysipelotrichia;D_3__Erysipelotrichales;D_4__Erysipelotrichaceae;D_5__Ileibacterium;D_6__Erysipelotrichaceae bacterium NYU-BL-F16	0.875	0.349575	1	1	2.14468e-05	0
L7	D_0__Bacteria;D_1__Firmicutes;D_2__Erysipelotrichia;D_3__Erysipelotrichales;D_4__Erysipelotrichaceae;D_5__uncultured;D_6__uncultured bacterium	0.875	0.349575	1	1	2.29769e-05	0
L7	D_0__Bacteria;D_1__Firmicutes;D_2__Negativicutes;D_3__Selenomonadales;D_4__Veillonellaceae;D_5__Veillonella;D_6__uncultured bacterium	0.875	0.349575	1	1	1.62018e-05	0
L7	D_0__Bacteria;D_1__Fusobacteria;D_2__Fusobacteriia;D_3__Fusobacteriales;D_4__Fusobacteriaceae;D_5__Fusobacterium;D_6__uncultured bacterium	0.875	0.349575	1	1	8.32912e-05	0
L7	D_0__Bacteria;D_1__Proteobacteria;D_1__Proteobacteria_unclassified;D_1__Proteobacteria_unclassified;D_1__Proteobacteria_unclassified;D_1__Proteobacteria_unclassified;D_1__Proteobacteria_unclassified	0.875	0.349575	1	1	8.61633e-06	0
L7	D_0__Bacteria;D_1__Proteobacteria;D_2__Alphaproteobacteria;D_3__Rhodobacterales;D_4__Rhodobacteraceae;D_5__Paracoccus;D_6__uncultured bacterium	0.875	0.349575	1	1	1.34043e-05	0
L7	D_0__Bacteria;D_1__Proteobacteria;D_2__Gammaproteobacteria;D_3__Pasteurellales;D_4__Pasteurellaceae;D_5__Haemophilus;D_6__uncultured bacterium	0.875	0.349575	1	1	7.7547e-05	0
L7	D_0__Bacteria;D_1__Proteobacteria;D_2__Gammaproteobacteria;D_3__Pseudomonadales;D_4__Moraxellaceae;D_5__Acinetobacter;D_6__Acinetobacter johnsonii	0.875	0.349575	1	1	8.61633e-06	0
L7	D_0__Bacteria;D_1__Proteobacteria;D_2__Gammaproteobacteria;D_3__Pseudomonadales;D_4__Moraxellaceae;D_5__Alkanindiges;D_6__uncultured bacterium	0.875	0.349575	1	1	1.40554e-05	0
L7	D_0__Bacteria;D_1__Proteobacteria;D_2__Gammaproteobacteria;D_3__Pseudomonadales;D_4__Pseudomonadaceae;D_5__Pseudomonas;D_6__Pseudomonas aeruginosa	0.875	0.349575	1	1	4.59538e-05	0
L7	D_0__Bacteria;D_1__Tenericutes;D_2__Mollicutes;D_3__Mollicutes RF39;D_3__Mollicutes_RF39_unclassified;D_3__Mollicutes_RF39_unclassified;D_3__Mollicutes_RF39_unclassified	0.875	0.349575	1	1	1.39582e-05	0
L7	D_0__Bacteria;D_1__Tenericutes;D_2__Mollicutes;D_3__Mycoplasmatales;D_4__Mycoplasmataceae;D_5__Mycoplasma;D_6__Mycoplasma salivarium ATCC 23064	0.875	0.349575	1	1	5.74422e-06	0
L7	D_0__Bacteria;D_1__WPS-2;D_2__uncultured bacterium;D_3__uncultured bacterium;D_4__uncultured bacterium;D_5__uncultured bacterium;D_6__uncultured bacterium	0.875	0.349575	1	1	1.13338e-05	0
L7	D_0__Bacteria;D_1__Firmicutes;D_2__Clostridia;D_3__Clostridiales;D_4__Ruminococcaceae;D_5__Ruminiclostridium 5;D_6__uncultured Clostridiales bacterium	0.794118	0.372858	1	1	7.74857e-05	3.40023e-05
L7	D_0__Bacteria;D_1__Firmicutes;D_2__Clostridia;D_3__Clostridiales;D_4__Peptococcaceae;D_5__Peptococcus;D_6__uncultured bacterium	0.574367	0.448529	1	1	0.000209003	5.94276e-05
L7	D_0__Bacteria;D_1__Firmicutes;D_2__Clostridia;D_3__Clostridiales;D_4__Ruminococcaceae;D_5__Ruminococcaceae UCG-013;D_5__Ruminococcaceae_UCG-013_unclassified	0.574367	0.448529	1	1	9.02516e-05	3.08497e-05
L7	D_0__Bacteria;D_1__Firmicutes;D_2__Clostridia;D_3__Clostridiales;D_4__Ruminococcaceae;D_5__Ruminococcus 1;D_5__Ruminococcus_1_unclassified	0.574367	0.448529	1	1	0.00018165	1.43028e-05
L7	D_0__Bacteria;D_1__Firmicutes;D_2__Clostridia;D_3__Clostridiales;D_4__Family XI;D_5__Peptoniphilus;D_6__uncultured bacterium	0.437956	0.508111	1	1	3.88707e-05	9.06727e-06
L7	D_0__Bacteria;D_1__Firmicutes;D_2__Clostridia;D_3__Clostridiales;D_4__Lachnospiraceae;D_5__Blautia;D_6__Lachnospiraceae bacterium 28-4	0.372024	0.541903	1	1	0.00113604	0.000669467
L7	D_0__Bacteria;D_1__Firmicutes;D_2__Clostridia;D_3__Clostridiales;D_4__Ruminococcaceae;D_5__Ruminococcaceae UCG-013;D_6__uncultured bacterium	0.372024	0.541903	1	1	0.000261226	0.000145859
L7	D_0__Bacteria;D_1__Firmicutes;D_2__Clostridia;D_3__Clostridiales;D_4__Lachnospiraceae;D_5__Lachnoclostridium;D_5__Lachnoclostridium_unclassified	0.33531	0.562549	1	1	8.15211e-05	3.63698e-05
L7	D_0__Bacteria;D_1__Firmicutes;D_2__Clostridia;D_3__Clostridiales;D_4__Family XI;D_5__Anaerococcus;D_6__uncultured bacterium	0.24635	0.619657	1	1	5.8357e-05	1.23206e-05
L7	D_0__Bacteria;D_1__Firmicutes;D_2__Erysipelotrichia;D_3__Erysipelotrichales;D_4__Erysipelotrichaceae;D_5__Turicibacter;D_6__uncultured bacterium	0.218182	0.640429	1	1	0.00966002	0.00554186
L7	D_0__Bacteria;D_1__Firmicutes;D_2__Clostridia;D_3__Clostridiales;D_4__Ruminococcaceae;D_5__GCA-900066225;D_5__GCA-900066225_unclassified	0.198529	0.65591	1	1	5.65095e-05	0.000115586
L7	D_0__Bacteria;D_1__Firmicutes;D_2__Clostridia;D_3__Clostridiales;D_4__Ruminococcaceae;D_5__Ruminococcaceae UCG-014;D_6__uncultured rumen bacterium	0.193015	0.660419	1	1	0.000645307	0.00074583
L7	D_0__Bacteria;D_1__Firmicutes;D_2__Clostridia;D_3__Clostridiales;D_4__Ruminococcaceae;D_5__Ruminococcaceae NK4A214 group;D_6__uncultured bacterium	0.153409	0.695299	1	1	0.000129878	0.000182
L7	D_0__Bacteria;D_1__Firmicutes;D_2__Clostridia;D_3__Clostridiales;D_4__Christensenellaceae;D_5__uncultured;D_6__uncultured bacterium	0.141807	0.706491	1	1	0.000113434	8.19661e-05
L7	D_0__Bacteria;D_1__Firmicutes;D_2__Clostridia;D_3__Clostridiales;D_4__Lachnospiraceae;D_5__Tyzzerella;D_6__uncultured bacterium	0.133929	0.714393	1	1	0.000395838	0.00037196
L7	D_0__Bacteria;D_1__Firmicutes;D_2__Clostridia;D_3__Clostridiales;D_4__Ruminococcaceae;D_5__Ruminococcaceae UCG-010;D_6__uncultured organism	0.133929	0.714393	1	1	0.000297471	0.000360033
L7	D_0__Bacteria;D_1__Firmicutes;D_2__Erysipelotrichia;D_3__Erysipelotrichales;D_4__Erysipelotrichaceae;D_5__Erysipelatoclostridium;D_6__[Clostridium] cocleatum	0.121403	0.727518	1	1	0.00118002	0.00201966
L7	D_0__Bacteria;D_1__Firmicutes;D_2__Clostridia;D_3__Clostridiales;D_4__Ruminococcaceae;D_5__Ruminococcaceae UCG-009;D_6__uncultured bacterium	0.109489	0.740727	1	1	0.000116628	0.000142284
L7	D_0__Bacteria;D_1__Tenericutes;D_2__Mollicutes;D_3__Anaeroplasmatales;D_4__Anaeroplasmataceae;D_5__Anaeroplasma;D_6__uncultured bacterium	0.109489	0.740727	1	1	2.8297e-05	2.96507e-05
L7	D_0__Bacteria;D_0__Bacteria_unclassified;D_0__Bacteria_unclassified;D_0__Bacteria_unclassified;D_0__Bacteria_unclassified;D_0__Bacteria_unclassified;D_0__Bacteria_unclassified	0.0759494	0.782864	1	1	2.63975e-05	1.37883e-05
L7	D_0__Bacteria;D_1__Firmicutes;D_2__Clostridia;D_3__Clostridiales;D_4__Lachnospiraceae;D_5__A2;D_6__uncultured bacterium	0.0545455	0.815335	1	1	0.000888576	0.00108748
L7	D_0__Bacteria;D_1__Bacteroidetes;D_2__Bacteroidia;D_3__Bacteroidales;D_4__Bacteroidaceae;D_5__Bacteroides;D_5__Bacteroides_unclassified	0.0220588	0.881931	1	1	6.29544e-05	5.96094e-05
L7	D_0__Bacteria;D_1__Firmicutes;D_2__Clostridia;D_3__Clostridiales;D_4__Ruminococcaceae;D_5__Ruminococcaceae UCG-014;D_6__uncultured bacterium	0.0220588	0.881931	1	1	0.000492518	0.000356041
L7	D_0__Bacteria;D_1__Firmicutes;D_2__Clostridia;D_3__Clostridiales;D_4__Ruminococcaceae;D_5__[Eubacterium] coprostanoligenes group;D_5__[Eubacterium]_coprostanoligenes_group_unclassified	0.0136364	0.907038	1	1	0.00332856	0.00366428
L7	D_0__Bacteria;D_1__Bacteroidetes;D_2__Bacteroidia;D_3__Bacteroidales;D_4__Muribaculaceae;D_5__Muribaculum;D_6__Parabacteroides sp. YL27	0	1	1	1	1.70006e-05	9.06727e-06
L7	D_0__Bacteria;D_1__Firmicutes;D_2__Clostridia;D_3__Clostridiales;D_4__Ruminococcaceae;D_5__Ruminiclostridium 5;D_6__Ruminiclostridium sp. KB18	0	1	1	1	0.000285151	6.80045e-06
L7	D_0__Bacteria;D_1__Tenericutes;D_2__Mollicutes;D_3__Mollicutes RF39;D_4__uncultured bacterium;D_5__uncultured bacterium;D_6__uncultured bacterium	0	1	1	1	6.46547e-05	2.74725e-05
